# Supplementary material for: How are brands associated by users in short videos—A study on the mechanism of user associations with brand placements in short videos based on signal theory
Source: PLoS One. 2025 Jan 10;20(1):e0316905. doi: 10.1371/journal.pone.0316905 (PMC11723608; doi:10.1371/journal.pone.0316905)
Supplement: S1 Data — (XLSX) [file pone.0316905.s001.xlsx]

## Sheet: sheet1
作答ID	用户ID	开始时间	结束时间	作答时长(秒)	作答渠道	发布ID	问卷发布名称	IP	经度	纬度	省份	城市	设备类型	操作系统类型	浏览器类型	屏幕分辨率	1、您是（ ）	2.您的年龄范围为（ ）	3、您平时在哪些个平台看短视频？-A、抖音	3、您平时在哪些个平台看短视频？-B、快手	3、您平时在哪些个平台看短视频？-C、小红书	3、您平时在哪些个平台看短视频？-D、微信	3、您平时在哪些个平台看短视频？-E、西瓜视频	3、您平时在哪些个平台看短视频？-F、美拍	3、您平时在哪些个平台看短视频？-G、QQ视频	3、您平时在哪些个平台看短视频？-H、浏览器中的短视频（UC、火狐等大鱼号视频）	3、您平时在哪些个平台看短视频？-I、爱奇艺、腾讯视频等追剧平台APP	3、您平时在哪些个平台看短视频？-J、搜狐、网易等新闻平台APP	3、您平时在哪些个平台看短视频？-L、其他渠道	4、请您回想一下，您平时每天在短视频上花费的时间大概是？（ ）	5、以下关于品牌熟悉度的描述中，符合您的情况的是？（ ）	我觉得我每次观看的短视频都能够吸引我	我觉得我看到的短视频都知道我想看什么内容	我觉得我看到的短视频能够符合的观看需求	我觉得短视频平台已经知道的我的观看喜好，并根据喜好给我推荐类似内容	我觉得每次看到的短视频都很有趣	我觉得每次观看短视频时我都会感觉到轻松和愉快	我觉我在看短视频的时候，我会感到有些激动	我觉得短视频的内容很吸引人	我觉得我可以从短视频中学到不少知识	我觉得我可以从短视频中获取不少对我价值的信息	我觉得短视频中所学到的知识，可以帮助我做决策	我觉得短视频可以给我提供一些有用的、及时的信息	我觉得我可以在短视频中通过弹幕跟其他人交流	我觉得我可以在短视频的评论区和其他人顺畅的交流	我觉得短视频中有提供了很多方法，方便我和其他人沟通	我觉得当我在短视频评论、发弹幕后会得到视频作者或其他人的及时回复	当我不看短视频时，我才感觉我回到了“现实世界”	我观看短视频时会觉得短视频给我创造了另外一个世界，放下短视频时这个世界消失了
作答ID	用户ID	开始时间	结束时间	作答时长	作答渠道	发布ID	问卷发布名称	IP	经度	纬度	省份	城市	设备类型	操作系统类型	浏览器类型	屏幕分辨率	Q1_1	Q1_2	Q1_3_1	Q1_3_2	Q1_3_3	Q1_3_4	Q1_3_5	Q1_3_6	Q1_3_7	Q1_3_8	Q1_3_9	Q1_3_10	Q1_3_11	Q1_4	Q1_5	Q2_1	Q2_2	Q2_3	Q2_4	Q2_5	Q2_6	Q2_7	Q2_8	Q2_9	Q2_10	Q2_11	Q2_12	Q2_13	Q2_14	Q2_15	Q2_16	Q3_1	Q3_2
WQW8P8KgD3B	DMxaNXr7	2024-01-12 16:10:57	2024-01-12 16:17:56	419	数据集市	FFJJJr	你在看短视频的时候注意到品牌了吗？	1.82.217.176	108.9410144	34.2740836	陕西省	西安市	MOBILE	Android	Chrome	412px*846px	B女神	C、26-35岁	0	0	1	1	0	1	0	0	0	0	0	D、1-2个小时	B、在多数领域，品牌还是熟悉的	4	5	5	4	4	5	4	5	4	4	5	4	5	4	4	5	4	5
WQW8Pvx49mE	37KZ1mPM	2024-01-12 16:06:35	2024-01-12 16:15:43	548	数据集市	FFJJJr	你在看短视频的时候注意到品牌了吗？	119.96.101.233	114.2722650	30.5808680	湖北省	武汉市	MOBILE	Android	Chrome	393px*851px	B女神	C、26-35岁	1	0	1	0	0	1	0	0	1	0	0	E、2-4个小时	B、在多数领域，品牌还是熟悉的	4	5	4	4	5	4	5	4	5	4	4	5	4	5	4	5	4	5
boqWoV3jnQy	J7qgNg6e	2024-01-12 16:04:55	2024-01-12 16:12:44	469	数据集市	FFJJJr	你在看短视频的时候注意到品牌了吗？	106.119.167.62	114.5054340	38.0430537	河北省	石家庄市	MOBILE	Android	Chrome	393px*830px	A男神	C、26-35岁	1	1	0	1	0	0	0	0	0	1	0	D、1-2个小时	A、无论哪个领域，品牌的产品我都熟悉	4	5	4	4	5	4	5	4	4	5	4	5	4	5	4	5	4	5
oG1lGx1KYQ4	kMrOyEp7	2024-01-12 16:04:03	2024-01-12 16:12:16	493	数据集市	FFJJJr	你在看短视频的时候注意到品牌了吗？	39.85.176.250	116.5850186	35.4248383	山东省	济宁市	MOBILE	iOS	WeChat	375px*812px	B女神	B、18-25岁	1	0	1	0	0	0	0	0	0	0	0	E、2-4个小时	B、在多数领域，品牌还是熟悉的	4	4	4	5	4	4	3	4	4	4	3	3	2	3	4	3	3	3
Q18X1Rlp3jq	xMo84kB7	2024-01-12 16:05:46	2024-01-12 16:11:50	364	数据集市	FFJJJr	你在看短视频的时候注意到品牌了吗？	36.138.53.183	103.7922210	36.0566900	甘肃省	兰州市	MOBILE	Android	Chrome	393px*851px	A男神	C、26-35岁	1	0	1	0	0	0	0	0	1	0	0	E、2-4个小时	B、在多数领域，品牌还是熟悉的	4	5	4	4	5	4	4	5	4	5	4	5	4	5	4	4	5	4
boqWobwJ9bN	ve8k0dLp	2024-01-12 16:03:35	2024-01-12 16:10:40	425	数据集市	FFJJJr	你在看短视频的时候注意到品牌了吗？	122.239.173.174	121.1105012	28.2446847	浙江省	温州市	MOBILE	iOS	WeChat	390px*844px	B女神	C、26-35岁	1	0	1	0	0	0	0	0	0	0	0	E、2-4个小时	B、在多数领域，品牌还是熟悉的	4	4	5	4	5	5	4	5	5	4	4	5	4	5	4	5	4	4
XyAqyqkN12G	VMJZZPdM	2024-01-12 16:04:54	2024-01-12 16:10:30	336	数据集市	FFJJJr	你在看短视频的时候注意到品牌了吗？	182.102.155.98	113.8533610	27.6173670	江西省	萍乡市	MOBILE	Android	Chrome	360px*800px	B女神	D、36-45岁	1	1	0	1	0	0	0	0	1	0	0	C、41-60分钟	D、我只关心我的喜欢的领域的品牌，其他我不熟悉	3	4	3	5	3	4	3	4	5	4	3	5	4	3	3	3	2	1
mN9lNqxqR3d	0eyKrJ97	2024-01-12 16:01:04	2024-01-12 16:10:18	554	数据集市	FFJJJr	你在看短视频的时候注意到品牌了吗？	111.25.84.145	126.7231237	42.9692484	吉林省	吉林市	MOBILE	iOS	WeChat	414px*896px	B女神	B、18-25岁	1	0	1	1	0	0	0	0	1	0	1	F、4个小时以上	B、在多数领域，品牌还是熟悉的	4	5	4	5	3	4	3	3	4	3	4	4	2	3	3	4	2	2
g9Eo9rOPbPk	BeplGQXe	2024-01-12 16:05:57	2024-01-12 16:10:18	261	数据集市	FFJJJr	你在看短视频的时候注意到品牌了吗？	39.144.210.50	103.9631410	36.0040450	甘肃省	兰州市	MOBILE	Android	Chrome	360px*780px	A男神	B、18-25岁	1	1	0	1	0	0	0	0	1	0	0	E、2-4个小时	E、我只对某几个品牌是熟悉的，其他的领域品牌我都不熟悉	4	3	5	4	3	5	3	5	4	5	4	5	3	4	4	3	4	2
Q18X1mNw8mq	5Lw3KWvL	2024-01-12 16:05:34	2024-01-12 16:10:22	288	数据集市	FFJJJr	你在看短视频的时候注意到品牌了吗？	117.136.62.110	104.9994730	32.4119060	四川省	广元市	MOBILE	Android	WeChat	375px*750px	A男神	C、26-35岁	1	1	1	0	0	0	0	0	0	0	0	D、1-2个小时	B、在多数领域，品牌还是熟悉的	5	4	5	5	4	5	5	5	4	4	5	5	4	4	5	4	4	4
mN9lNPnEwjd	0eylWmGL	2024-01-12 16:04:54	2024-01-12 16:08:56	242	数据集市	FFJJJr	你在看短视频的时候注意到品牌了吗？	140.246.43.230	117.0030350	36.6685590	山东省	济南市	COMPUTER	Windows	Chrome	3440px*1440px	B女神	D、36-45岁	1	1	1	1	0	0	0	0	1	0	0	C、41-60分钟	B、在多数领域，品牌还是熟悉的	4	5	5	5	4	5	3	4	4	5	4	5	4	4	5	4	5	4
boqWo1V3W8d	KLOgOdAL	2024-01-12 16:03:29	2024-01-12 16:08:41	312	数据集市	FFJJJr	你在看短视频的时候注意到品牌了吗？	42.90.95.143	103.8400080	36.0637940	甘肃省	兰州市	MOBILE	Android	WeChat	360px*800px	B女神	C、26-35岁	1	1	1	1	1	0	0	0	0	0	0	E、2-4个小时	B、在多数领域，品牌还是熟悉的	5	4	5	4	4	5	4	5	5	4	5	5	4	5	5	4	5	4
lAO0AN4bJg9	27aDgEEM	2024-01-12 16:03:43	2024-01-12 16:08:23	280	数据集市	FFJJJr	你在看短视频的时候注意到品牌了吗？	220.200.126.31	111.3028540	23.4710840	广西壮族自治区	梧州市	MOBILE	iOS	Apple WebKit	393px*852px	B女神	C、26-35岁	1	1	1	1	0	0	0	0	1	0	0	D、1-2个小时	B、在多数领域，品牌还是熟悉的	4	3	4	3	4	3	4	3	5	4	5	4	5	4	3	4	4	3
g9Eo9kNG5ay	pLzEpWx7	2024-01-12 16:04:23	2024-01-12 16:08:13	230	数据集市	FFJJJr	你在看短视频的时候注意到品牌了吗？	223.104.220.6	106.7700800	31.8536810	四川省	巴中市	MOBILE	Android	Chrome	360px*804px	B女神	C、26-35岁	1	0	1	0	1	0	0	0	0	0	0	D、1-2个小时	C、在某些特定领域，品牌还是熟悉	5	4	5	4	5	5	5	5	5	4	5	5	5	5	4	5	4	5
mN9lN0k6dq4	WLGkK3NL	2024-01-12 16:04:32	2024-01-12 16:07:56	204	数据集市	FFJJJr	你在看短视频的时候注意到品牌了吗？	112.224.161.101	116.0381670	36.4564270	山东省	聊城市	MOBILE	Android	Chrome	392px*800px	A男神	C、26-35岁	1	1	0	0	0	0	0	0	1	0	1	E、2-4个小时	D、我只关心我的喜欢的领域的品牌，其他我不熟悉	4	4	3	4	4	5	3	4	4	5	4	4	5	4	4	5	2	3
oG1lG9nOlY4	5M2bZZDM	2024-01-12 16:04:17	2024-01-12 16:07:48	211	数据集市	FFJJJr	你在看短视频的时候注意到品牌了吗？	223.160.172.80	108.9680400	34.2255800	陕西省	西安市	MOBILE	iOS	Apple WebKit	390px*844px	A男神	C、26-35岁	1	0	0	0	0	0	0	0	0	0	0	D、1-2个小时	D、我只关心我的喜欢的领域的品牌，其他我不熟悉	4	4	3	4	3	4	4	4	5	4	3	4	3	4	5	4	4	4
WQW8QWBG4D4	z7AyO8y7	2024-01-12 16:04:36	2024-01-12 16:07:39	183	数据集市	FFJJJr	你在看短视频的时候注意到品牌了吗？	211.90.237.161	120.0801210	30.4670900	浙江省	杭州市	MOBILE	Android	WeChat	360px*800px	B女神	B、18-25岁	1	0	1	0	0	0	0	0	0	0	0	E、2-4个小时	C、在某些特定领域，品牌还是熟悉	4	5	4	5	4	5	3	4	2	3	2	3	5	4	5	4	4	5
nZ9G4VD0gEA	WLGoyYxL	2024-01-12 15:57:34	2024-01-12 16:05:43	489	数据集市	FFJJJr	你在看短视频的时候注意到品牌了吗？	122.140.25.160	124.8178679	45.1615437	吉林省	松原市	MOBILE	Android	Chrome	393px*830px	A男神	C、26-35岁	1	1	1	1	0	0	0	1	1	1	0	D、1-2个小时	C、在某些特定领域，品牌还是熟悉	5	4	4	5	5	5	5	5	4	5	5	5	5	4	5	5	5	5
boqWBpo9pZN	leNZgYze	2024-01-12 16:03:42	2024-01-12 16:06:56	194	数据集市	FFJJJr	你在看短视频的时候注意到品牌了吗？	182.107.23.216	116.3084160	27.9426790	江西省	抚州市	MOBILE	Android	Chrome	360px*800px	A男神	B、18-25岁	1	1	1	1	0	0	1	0	0	0	0	D、1-2个小时	E、我只对某几个品牌是熟悉的，其他的领域品牌我都不熟悉	3	4	3	4	3	3	2	3	3	3	2	3	3	4	3	2	4	2
lAO0aoa51W9	ve8GBO4L	2024-01-12 16:04:46	2024-01-12 16:06:57	131	数据集市	FFJJJr	你在看短视频的时候注意到品牌了吗？	112.224.194.19	120.3847240	36.1745490	山东省	青岛市	MOBILE	Android	Chrome	360px*640px	A男神	C、26-35岁	1	1	1	1	0	1	0	1	1	1	0	E、2-4个小时	C、在某些特定领域，品牌还是熟悉	4	4	5	5	4	5	4	5	5	5	4	5	5	5	5	4	2	2
mN9ljZ0Xr4z	JekwJNNe	2024-01-12 15:49:09	2024-01-12 16:05:32	983	数据集市	FFJJJr	你在看短视频的时候注意到品牌了吗？	106.58.172.181	101.8536419	24.5652958	云南省	楚雄彝族自治州	MOBILE	Android	Chrome	393px*851px	A男神	B、18-25岁	1	1	1	1	0	0	0	1	1	1	0	D、1-2个小时	C、在某些特定领域，品牌还是熟悉	5	5	5	4	4	5	5	4	5	4	5	5	5	5	4	5	5	5
XyAqEG2DwRo	leNxE4r7	2024-01-12 16:02:51	2024-01-12 16:06:52	241	数据集市	FFJJJr	你在看短视频的时候注意到品牌了吗？	112.18.9.252	104.7530350	31.4904460	四川省	绵阳市	MOBILE	Android	Chrome	360px*800px	B女神	D、36-45岁	1	1	1	1	1	1	1	1	1	1	1	E、2-4个小时	D、我只关心我的喜欢的领域的品牌，其他我不熟悉	5	5	5	5	5	5	5	5	5	5	5	5	5	5	5	5	5	5
vw9DPvK0ZqV	5Lm46jz7	2024-01-12 16:03:50	2024-01-12 16:06:48	178	数据集市	FFJJJr	你在看短视频的时候注意到品牌了吗？	182.118.232.59	113.7418230	34.3867260	河南省	郑州市	MOBILE	Android	Chrome	393px*873px	B女神	B、18-25岁	1	0	1	1	0	0	0	0	1	0	0	B、21-40分钟	B、在多数领域，品牌还是熟悉的	4	4	5	5	4	5	4	4	4	5	4	5	5	4	4	4	4	4
nZ9G4ngp31n	nePZZ3X7	2024-01-12 16:03:09	2024-01-12 16:06:47	218	数据集市	FFJJJr	你在看短视频的时候注意到品牌了吗？	39.144.24.192	114.2378200	33.2919820	河南省	驻马店市	MOBILE	Android	Chrome	393px*873px	A男神	C、26-35岁	1	0	0	0	0	0	0	0	0	0	0	D、1-2个小时	D、我只关心我的喜欢的领域的品牌，其他我不熟悉	4	5	4	5	4	4	4	5	2	2	3	2	2	2	3	2	4	4
mN9ljd2xoP4	VMJZ3EOM	2024-01-12 15:48:53	2024-01-12 16:05:23	990	数据集市	FFJJJr	你在看短视频的时候注意到品牌了吗？	36.26.89.26	120.7678664	30.7404874	浙江省	嘉兴市	MOBILE	Android	Chrome	360px*760px	A男神	B、18-25岁	1	1	1	1	0	0	0	1	1	1	0	D、1-2个小时	C、在某些特定领域，品牌还是熟悉	5	5	4	5	5	4	4	5	5	5	5	4	5	5	5	5	5	5
mN9lj8x1nYA	27aD0aZM	2024-01-12 15:48:41	2024-01-12 16:05:15	994	数据集市	FFJJJr	你在看短视频的时候注意到品牌了吗？	118.253.157.93	109.9958843	27.5484363	湖南省	怀化市	MOBILE	Android	Chrome	393px*851px	B女神	B、18-25岁	1	1	1	1	0	0	1	1	1	1	0	D、1-2个小时	C、在某些特定领域，品牌还是熟悉	5	5	4	4	5	5	5	4	4	5	5	5	5	4	4	5	5	5
WQW8nOpprzP	p7YZOb0L	2024-01-12 15:48:19	2024-01-12 16:05:04	1005	数据集市	FFJJJr	你在看短视频的时候注意到品牌了吗？	182.44.32.185	115.4691250	35.2401634	山东省	菏泽市	MOBILE	Android	Chrome	360px*760px	B女神	B、18-25岁	1	1	1	0	1	1	0	0	1	0	0	D、1-2个小时	C、在某些特定领域，品牌还是熟悉	5	4	5	4	5	5	5	4	4	5	5	4	4	5	5	4	4	5
nZ9G4APOA5A	kMr33ok7	2024-01-12 16:01:00	2024-01-12 16:06:13	313	数据集市	FFJJJr	你在看短视频的时候注意到品牌了吗？	182.134.87.23	107.6898020	31.3529500	四川省	达州市	MOBILE	iOS	Apple WebKit	393px*852px	A男神	C、26-35岁	1	1	0	1	0	0	0	0	0	0	0	F、4个小时以上	B、在多数领域，品牌还是熟悉的	4	4	3	5	5	5	3	4	4	4	4	4	4	3	4	4	4	4
mN9ljrmKgDz	0eywn3b7	2024-01-12 16:01:52	2024-01-12 16:05:56	244	数据集市	FFJJJr	你在看短视频的时候注意到品牌了吗？	221.176.229.190	114.0527147	33.5878750	河南省	漯河市	COMPUTER	Windows	Chrome	1536px*864px	A男神	B、18-25岁	1	1	1	0	0	0	0	0	0	0	0	D、1-2个小时	D、我只关心我的喜欢的领域的品牌，其他我不熟悉	4	5	4	5	4	5	3	4	5	4	5	5	2	4	5	4	4	5
boqWBlYJdJR	z7AoV9Pe	2024-01-12 16:03:22	2024-01-12 16:05:28	126	数据集市	FFJJJr	你在看短视频的时候注意到品牌了吗？	223.152.97.124	112.9919830	25.7602184	湖南省	郴州市	MOBILE	iOS	WeChat	390px*844px	B女神	D、36-45岁	1	0	1	1	0	0	0	0	0	0	0	F、4个小时以上	D、我只关心我的喜欢的领域的品牌，其他我不熟悉	4	4	5	5	4	4	5	5	5	4	4	4	4	4	4	4	4	4
WQW8nqpZk9B	BMDKZOKe	2024-01-12 16:01:19	2024-01-12 16:05:02	223	数据集市	FFJJJr	你在看短视频的时候注意到品牌了吗？	223.104.51.125	119.5072650	26.0742000	福建省	福州市	MOBILE	Android	Chrome	320px*715px	B女神	B、18-25岁	0	0	1	0	0	0	0	0	1	0	0	D、1-2个小时	D、我只关心我的喜欢的领域的品牌，其他我不熟悉	2	1	4	5	2	4	1	4	3	4	3	4	2	1	3	2	2	1
NPQ6E1DREXq	z7A0pJPM	2024-01-12 16:02:41	2024-01-12 16:05:04	143	数据集市	FFJJJr	你在看短视频的时候注意到品牌了吗？	117.153.102.13	112.7756280	32.1231850	湖北省	襄阳市	MOBILE	iOS	Apple WebKit	393px*852px	B女神	B、18-25岁	1	0	1	0	0	0	0	0	1	1	0	C、41-60分钟	C、在某些特定领域，品牌还是熟悉	4	4	5	5	4	4	3	4	4	4	3	4	5	4	4	3	3	2
mN9ljAR2AzO	QL095Nme	2024-01-12 16:03:01	2024-01-12 16:04:49	108	数据集市	FFJJJr	你在看短视频的时候注意到品牌了吗？	202.105.66.32	113.2897290	23.0130260	广东省	广州市	MOBILE	Android	WeChat	360px*800px	B女神	C、26-35岁	1	1	0	1	0	0	0	0	1	0	0	E、2-4个小时	C、在某些特定领域，品牌还是熟悉	5	4	4	5	5	4	4	3	4	5	4	4	3	4	5	4	3	4
XyAqEZQj9dD	z7AoD0oe	2024-01-12 16:01:35	2024-01-12 16:04:39	184	数据集市	FFJJJr	你在看短视频的时候注意到品牌了吗？	223.104.84.62	129.7393250	43.3213360	吉林省	延边朝鲜族自治州	MOBILE	Android	WeChat	320px*694px	B女神	E、45岁-55岁	1	1	0	1	1	0	0	0	0	0	0	D、1-2个小时	B、在多数领域，品牌还是熟悉的	4	5	3	4	5	3	4	3	4	5	4	3	4	3	5	4	4	3
oG1lpEaok1N	8MZXm4KL	2024-01-12 15:59:11	2024-01-12 16:04:17	306	数据集市	FFJJJr	你在看短视频的时候注意到品牌了吗？	112.96.179.152	113.5467930	23.1538310	广东省	广州市	MOBILE	Android	Chrome	360px*800px	B女神	C、26-35岁	1	1	1	0	0	0	0	0	0	0	0	D、1-2个小时	A、无论哪个领域，品牌的产品我都熟悉	4	4	4	4	5	5	4	5	5	5	5	5	4	4	4	4	4	4
Q18X3pxanwA	z7AooDoe	2024-01-12 15:52:42	2024-01-12 16:03:43	661	数据集市	FFJJJr	你在看短视频的时候注意到品牌了吗？	119.96.109.72	114.3215364	30.5673932	湖北省	武汉市	MOBILE	Android	Chrome	412px*846px	B女神	D、36-45岁	1	0	1	1	0	0	0	0	1	0	0	E、2-4个小时	B、在多数领域，品牌还是熟悉的	4	5	4	4	5	4	5	4	4	5	4	5	4	5	4	4	4	5
vw9DPGGypbn	qM69Jxve	2024-01-12 16:00:40	2024-01-12 16:03:38	178	数据集市	FFJJJr	你在看短视频的时候注意到品牌了吗？	117.189.50.76	106.3919790	27.7272980	贵州省	遵义市	MOBILE	Android	WeChat	376px*831px	B女神	B、18-25岁	1	0	1	0	0	0	0	0	1	0	0	D、1-2个小时	B、在多数领域，品牌还是熟悉的	4	4	3	4	3	4	2	3	4	4	5	4	2	2	3	2	2	1
mN9ljvWbzKx	WLG2aa7z	2024-01-12 16:00:13	2024-01-12 16:03:33	200	数据集市	FFJJJr	你在看短视频的时候注意到品牌了吗？	183.197.105.103	116.2215000	37.9372000	河北省	衡水市	MOBILE	Android	WeChat	360px*803px	A男神	C、26-35岁	1	0	1	1	0	0	0	0	1	0	0	E、2-4个小时	B、在多数领域，品牌还是熟悉的	4	4	5	5	5	5	4	5	5	5	5	5	5	5	5	5	1	1
g9Eo4Q8AbKl	BMD1G0o7	2024-01-12 15:57:18	2024-01-12 16:03:24	366	数据集市	FFJJJr	你在看短视频的时候注意到品牌了吗？	106.61.249.225	102.7019340	24.9342030	云南省	昆明市	MOBILE	Android	Chrome	393px*873px	A男神	C、26-35岁	1	0	1	1	0	0	0	0	1	0	0	C、41-60分钟	B、在多数领域，品牌还是熟悉的	4	4	5	5	4	5	5	4	4	5	5	3	4	5	5	4	2	3
NPQ6E6yllOz	J7qzV85L	2024-01-12 15:58:39	2024-01-12 16:03:10	271	数据集市	FFJJJr	你在看短视频的时候注意到品牌了吗？	223.104.1.123	113.3893937	23.1565381	广东省	广州市	MOBILE	iOS	Chrome	375px*667px	B女神	D、36-45岁	1	0	0	1	0	0	0	0	0	0	0	E、2-4个小时	B、在多数领域，品牌还是熟悉的	5	5	3	4	4	3	5	4	5	3	4	4	3	5	5	3	4	5
nZ9G4gB1Eod	J7q5G9q7	2024-01-12 16:01:02	2024-01-12 16:02:53	111	数据集市	FFJJJr	你在看短视频的时候注意到品牌了吗？	223.104.22.207	108.2908100	22.8332150	广西壮族自治区	南宁市	MOBILE	Android	Chrome	360px*796px	B女神	D、36-45岁	1	0	1	0	0	0	0	0	0	0	0	B、21-40分钟	C、在某些特定领域，品牌还是熟悉	3	4	3	4	4	4	3	4	4	4	4	4	3	3	3	3	1	2
boqWBRRJdZn	veE2bwPM	2024-01-12 16:00:04	2024-01-12 16:02:45	161	数据集市	FFJJJr	你在看短视频的时候注意到品牌了吗？	223.104.69.232	114.4371340	22.8257250	广东省	惠州市	MOBILE	iOS	Apple WebKit	390px*844px	B女神	C、26-35岁	1	1	1	1	0	0	1	0	1	0	1	E、2-4个小时	C、在某些特定领域，品牌还是熟悉	4	4	4	4	4	4	4	4	4	4	4	4	4	3	4	3	4	4
mN9ljxoXa0A	4en2None	2024-01-12 16:01:11	2024-01-12 16:02:43	92	数据集市	FFJJJr	你在看短视频的时候注意到品牌了吗？	171.106.96.124	108.0451960	22.8100610	广西壮族自治区	南宁市	MOBILE	iOS	Apple WebKit	414px*736px	B女神	B、18-25岁	1	1	1	1	0	0	0	0	0	0	0	F、4个小时以上	D、我只关心我的喜欢的领域的品牌，其他我不熟悉	4	4	3	4	4	3	3	3	4	4	4	4	2	2	3	2	2	2
g9Eo4VJDyjl	0eyr6X8M	2024-01-12 15:56:57	2024-01-12 16:02:20	323	数据集市	FFJJJr	你在看短视频的时候注意到品牌了吗？	223.104.19.179	114.0986550	32.1034880	河南省	信阳市	MOBILE	Android	Chrome	769px*1174px	B女神	C、26-35岁	1	0	1	0	0	0	0	0	1	0	0	D、1-2个小时	C、在某些特定领域，品牌还是熟悉	4	5	4	5	5	5	4	4	5	4	5	4	5	4	5	5	4	5
mN9ljj4Q2Jg	DMxXgd5M	2024-01-12 16:00:04	2024-01-12 16:01:46	102	数据集市	FFJJJr	你在看短视频的时候注意到品牌了吗？	120.231.111.61	113.3487460	22.5224030	广东省	中山市	MOBILE	Android	Chrome	393px*873px	B女神	B、18-25岁	0	0	1	1	0	0	1	0	0	0	0	D、1-2个小时	C、在某些特定领域，品牌还是熟悉	4	2	4	2	2	2	2	2	4	4	4	4	1	1	1	1	5	3
g9Eo4ZV08Xn	5LwEGZnM	2024-01-12 15:56:27	2024-01-12 16:01:15	288	数据集市	FFJJJr	你在看短视频的时候注意到品牌了吗？	112.17.240.60	120.0820700	29.3781210	浙江省	金华市	MOBILE	Android	Chrome	360px*780px	B女神	B、18-25岁	1	0	1	0	0	0	0	0	0	0	0	C、41-60分钟	C、在某些特定领域，品牌还是熟悉	4	4	5	5	4	4	4	5	4	4	3	5	4	5	4	4	4	4
Q18X3PqGm6G	kMrwakV7	2024-01-12 15:55:12	2024-01-12 16:01:12	360	数据集市	FFJJJr	你在看短视频的时候注意到品牌了吗？	1.71.135.52	112.5463272	37.8699291	山西省	太原市	MOBILE	Android	Chrome	393px*873px	A男神	C、26-35岁	1	1	1	0	0	0	0	0	0	0	0	C、41-60分钟	C、在某些特定领域，品牌还是熟悉	4	5	5	4	4	5	4	4	5	5	4	4	5	5	4	5	3	4
oG1lPRz2W5K	BMDa6Ag7	2024-01-12 15:49:41	2024-01-12 15:59:22	581	数据集市	FFJJJr	你在看短视频的时候注意到品牌了吗？	171.219.184.74	103.9528430	30.7839280	四川省	成都市	MOBILE	Android	WeChat	376px*831px	B女神	B、18-25岁	1	0	1	1	0	0	0	0	0	0	0	C、41-60分钟	E、我只对某几个品牌是熟悉的，其他的领域品牌我都不熟悉	2	4	4	5	2	2	3	4	2	4	2	4	5	4	5	5	2	2
Q18XDkYw6E4	kMr3GnY7	2024-01-12 15:51:05	2024-01-12 15:58:59	474	数据集市	FFJJJr	你在看短视频的时候注意到品牌了吗？	117.165.238.220	116.0697250	27.7635820	江西省	抚州市	MOBILE	Android	Chrome	424px*942px	A男神	B、18-25岁	1	1	0	0	0	0	0	0	0	0	0	D、1-2个小时	D、我只关心我的喜欢的领域的品牌，其他我不熟悉	5	5	4	5	5	3	4	5	1	1	1	2	5	5	3	5	3	5
NPQ65mZ42Rg	VMJzj5dM	2024-01-12 15:52:40	2024-01-12 15:58:06	326	数据集市	FFJJJr	你在看短视频的时候注意到品牌了吗？	117.182.43.18	110.2972681	25.2782583	广西壮族自治区	桂林市	MOBILE	Android	Chrome	393px*873px	A男神	C、26-35岁	1	0	0	1	0	0	0	0	0	0	0	B、21-40分钟	B、在多数领域，品牌还是熟悉的	5	4	5	4	5	5	4	4	5	5	4	4	5	4	4	5	4	5
Q18XDVJNdYv	5M2jDE2M	2024-01-12 15:52:44	2024-01-12 15:57:50	306	数据集市	FFJJJr	你在看短视频的时候注意到品牌了吗？	60.221.229.199	111.6911140	36.3845880	山西省	临汾市	MOBILE	Android	Chrome	381px*824px	A男神	C、26-35岁	1	0	1	0	1	0	0	0	1	0	0	D、1-2个小时	B、在多数领域，品牌还是熟悉的	4	3	5	4	4	5	2	4	5	4	4	5	4	4	4	3	4	4
nZ9GKX8zY8W	Bepq40BM	2024-01-12 15:50:25	2024-01-12 15:57:47	442	数据集市	FFJJJr	你在看短视频的时候注意到品牌了吗？	123.180.236.112	116.4449630	37.9301740	河北省	衡水市	MOBILE	Android	Chrome	360px*800px	B女神	D、36-45岁	1	1	0	0	0	0	0	0	0	0	0	E、2-4个小时	E、我只对某几个品牌是熟悉的，其他的领域品牌我都不熟悉	2	3	3	4	3	2	2	3	4	3	4	4	2	2	3	2	2	2
g9EoPA9z2JJ	0eyKmbP7	2024-01-12 15:51:39	2024-01-12 15:57:43	364	数据集市	FFJJJr	你在看短视频的时候注意到品牌了吗？	120.230.188.251	113.0947140	22.5720100	广东省	江门市	MOBILE	Android	Chrome	412px*915px	B女神	C、26-35岁	1	1	1	1	0	0	0	0	0	0	0	B、21-40分钟	B、在多数领域，品牌还是熟悉的	4	5	5	4	4	5	3	5	4	5	4	4	5	5	5	4	1	2
mN9lPAa84zO	37KZO2GM	2024-01-12 15:49:36	2024-01-12 15:57:27	471	数据集市	FFJJJr	你在看短视频的时候注意到品牌了吗？	223.104.7.142	117.5734110	39.0230300	天津市	市辖区	MOBILE	Android	Chrome	360px*780px	B女神	D、36-45岁	1	1	1	0	0	0	1	0	1	1	0	D、1-2个小时	B、在多数领域，品牌还是熟悉的	4	3	4	5	4	4	3	3	4	4	3	4	4	5	4	3	3	4
Q18XDb0NBP4	5LwjoJq7	2024-01-12 15:50:02	2024-01-12 15:57:23	441	数据集市	FFJJJr	你在看短视频的时候注意到品牌了吗？	113.218.27.192	111.1299340	29.4238050	湖南省	张家界市	MOBILE	Android	Chrome	393px*873px	A男神	C、26-35岁	1	0	1	1	0	0	0	0	1	0	0	E、2-4个小时	B、在多数领域，品牌还是熟悉的	4	5	2	5	4	5	2	4	5	4	2	4	5	4	5	5	5	4
g9EoP1Pd93n	o7j32joL	2024-01-12 15:48:20	2024-01-12 15:57:11	531	数据集市	FFJJJr	你在看短视频的时候注意到品牌了吗？	183.202.123.180	112.8191590	39.5194770	山西省	朔州市	MOBILE	Android	Chrome	360px*792px	B女神	C、26-35岁	1	0	1	0	0	0	0	0	0	0	0	D、1-2个小时	B、在多数领域，品牌还是熟悉的	4	5	3	4	5	3	4	3	4	3	4	5	3	4	5	4	3	4
lAO0PB3o8Z2	BMDaqPo7	2024-01-12 15:50:04	2024-01-12 15:56:51	407	数据集市	FFJJJr	你在看短视频的时候注意到品牌了吗？	123.12.51.69	115.6447667	34.3999827	河南省	商丘市	MOBILE	Android	Chrome	360px*772px	B女神	B、18-25岁	1	1	1	0	0	0	0	0	1	0	0	E、2-4个小时	B、在多数领域，品牌还是熟悉的	5	4	4	5	5	5	2	5	4	5	4	5	2	5	4	2	5	2
g9EoPwq03Wn	z7A9RVy7	2024-01-12 15:51:22	2024-01-12 15:56:45	323	数据集市	FFJJJr	你在看短视频的时候注意到品牌了吗？	183.9.64.101	116.3848686	23.5401642	广东省	揭阳市	MOBILE	iOS	Safari	375px*667px	B女神	C、26-35岁	1	1	0	0	0	0	0	0	0	0	0	E、2-4个小时	A、无论哪个领域，品牌的产品我都熟悉	4	3	5	5	4	5	3	4	3	5	3	4	5	3	4	3	5	4
XyAqYdkJEmr	AM9P9Pne	2024-01-12 15:51:04	2024-01-12 15:56:44	340	数据集市	FFJJJr	你在看短视频的时候注意到品牌了吗？	112.12.130.27	120.5561180	28.1636050	浙江省	温州市	MOBILE	Android	Chrome	412px*915px	A男神	C、26-35岁	1	0	1	0	0	0	0	0	0	0	0	D、1-2个小时	C、在某些特定领域，品牌还是熟悉	4	5	5	4	4	5	4	5	5	5	4	5	5	4	4	5	2	1
NPQ65paElpW	kMrnwlEM	2024-01-12 15:49:53	2024-01-12 15:56:26	393	数据集市	FFJJJr	你在看短视频的时候注意到品牌了吗？	39.146.8.111	117.1559180	31.7224830	安徽省	合肥市	MOBILE	Android	Chrome	393px*873px	B女神	B、18-25岁	1	0	1	1	0	0	0	0	1	0	0	D、1-2个小时	A、无论哪个领域，品牌的产品我都熟悉	5	4	5	5	4	5	4	4	2	2	1	2	5	4	4	5	5	4
mN9lP6656JD	o7jRj2o7	2024-01-12 15:49:38	2024-01-12 15:56:25	407	数据集市	FFJJJr	你在看短视频的时候注意到品牌了吗？	111.9.111.212	104.9676470	31.0167190	四川省	绵阳市	MOBILE	Android	WeChat	393px*873px	A男神	C、26-35岁	1	1	1	1	0	0	0	0	1	1	0	D、1-2个小时	E、我只对某几个品牌是熟悉的，其他的领域品牌我都不熟悉	4	5	4	5	4	5	4	4	5	4	4	5	5	5	4	4	5	5
oG1lPYvBOGW	2MdZBxWL	2024-01-12 15:49:00	2024-01-12 15:56:23	443	数据集市	FFJJJr	你在看短视频的时候注意到品牌了吗？	221.192.178.200	114.4930850	36.5863180	河北省	邯郸市	MOBILE	iOS	Apple WebKit	414px*736px	B女神	C、26-35岁	1	1	0	0	0	0	0	0	1	0	0	E、2-4个小时	C、在某些特定领域，品牌还是熟悉	5	5	5	5	4	5	3	5	3	4	2	4	3	4	2	4	4	5
g9EoPR4Kawg	leN6dbme	2024-01-12 15:50:36	2024-01-12 15:56:22	346	数据集市	FFJJJr	你在看短视频的时候注意到品牌了吗？	116.21.20.103	113.1849860	23.4528530	广东省	广州市	MOBILE	Android	Chrome	393px*851px	A男神	D、36-45岁	1	1	1	1	0	0	0	0	0	0	0	D、1-2个小时	B、在多数领域，品牌还是熟悉的	4	5	4	4	5	4	5	5	4	5	4	4	5	4	5	4	5	4
mN9lP6mx6vK	WLG0mD0e	2024-01-12 15:50:10	2024-01-12 15:56:20	370	数据集市	FFJJJr	你在看短视频的时候注意到品牌了吗？	183.93.58.184	114.3237251	29.8327085	湖北省	咸宁市	MOBILE	Android	Chrome	424px*753px	A男神	F、55岁以上	1	1	0	0	0	0	0	0	0	0	0	C、41-60分钟	C、在某些特定领域，品牌还是熟悉	4	5	5	4	4	4	5	4	5	5	4	4	4	5	4	4	4	4
boqW2ARP6O6	ve8zbYd7	2024-01-12 15:49:58	2024-01-12 15:56:13	375	数据集市	FFJJJr	你在看短视频的时候注意到品牌了吗？	120.235.26.228	116.1247470	24.2211340	广东省	梅州市	MOBILE	iOS	Apple WebKit	414px*736px	B女神	C、26-35岁	1	1	1	1	0	0	0	0	0	0	0	C、41-60分钟	E、我只对某几个品牌是熟悉的，其他的领域品牌我都不熟悉	4	5	4	5	5	4	5	4	5	4	5	4	4	5	4	5	3	5
vw9DOGO6jBx	oe4goExL	2024-01-12 15:50:23	2024-01-12 15:56:12	349	数据集市	FFJJJr	你在看短视频的时候注意到品牌了吗？	120.239.242.60	115.7144540	23.6293740	广东省	梅州市	MOBILE	iOS	Apple WebKit	375px*667px	A男神	C、26-35岁	1	1	0	0	0	0	0	0	0	0	0	C、41-60分钟	B、在多数领域，品牌还是熟悉的	4	4	5	4	4	5	5	4	4	5	4	4	5	5	4	4	4	4
vw9DOGowa2V	o7jnXdo7	2024-01-12 15:50:15	2024-01-12 15:56:10	355	数据集市	FFJJJr	你在看短视频的时候注意到品牌了吗？	218.15.155.82	116.1107180	24.3108690	广东省	梅州市	MOBILE	iOS	Apple WebKit	414px*736px	B女神	C、26-35岁	1	1	1	0	1	0	0	0	0	0	0	D、1-2个小时	D、我只关心我的喜欢的领域的品牌，其他我不熟悉	4	5	4	5	4	4	5	4	5	4	5	4	5	4	5	5	3	4
boqW2YXQmgX	kM1wkjnL	2024-01-12 15:50:30	2024-01-12 15:56:05	335	数据集市	FFJJJr	你在看短视频的时候注意到品牌了吗？	113.100.184.211	115.7757610	23.9286410	广东省	梅州市	MOBILE	Android	Chrome	360px*792px	B女神	C、26-35岁	1	0	1	0	0	0	0	0	0	0	0	B、21-40分钟	B、在多数领域，品牌还是熟悉的	4	4	5	5	4	4	5	4	4	5	4	4	5	5	4	4	4	4
nZ9GKdkBzN0	37KDOm6L	2024-01-12 15:48:59	2024-01-12 15:56:08	429	数据集市	FFJJJr	你在看短视频的时候注意到品牌了吗？	111.36.224.22	117.0202860	36.2328150	山东省	泰安市	MOBILE	Android	Chrome	360px*780px	B女神	E、45岁-55岁	1	1	0	0	0	0	0	0	0	0	0	E、2-4个小时	D、我只关心我的喜欢的领域的品牌，其他我不熟悉	4	4	5	5	3	5	2	4	5	5	4	4	2	1	1	2	1	2
mN9lP4AXW14	5M2bQ2DM	2024-01-12 15:48:49	2024-01-12 15:56:06	437	数据集市	FFJJJr	你在看短视频的时候注意到品牌了吗？	182.106.67.11	113.8301750	27.6221900	江西省	萍乡市	MOBILE	Android	WeChat	393px*873px	B女神	D、36-45岁	1	1	1	0	0	0	0	0	0	0	0	D、1-2个小时	C、在某些特定领域，品牌还是熟悉	4	4	4	5	3	4	3	4	3	3	2	4	3	4	3	4	4	3
mN9lP4awpWn	o7jrvJn7	2024-01-12 15:49:58	2024-01-12 15:56:05	367	数据集市	FFJJJr	你在看短视频的时候注意到品牌了吗？	106.224.100.61	115.8410720	28.7354830	江西省	南昌市	MOBILE	Android	Chrome	407px*904px	A男神	B、18-25岁	1	1	0	0	0	0	0	0	0	0	0	F、4个小时以上	D、我只关心我的喜欢的领域的品牌，其他我不熟悉	4	5	5	4	4	3	4	4	5	4	5	5	4	5	4	4	4	4
lAO0P2m19g9	leNOQyrM	2024-01-12 15:49:21	2024-01-12 15:56:04	403	数据集市	FFJJJr	你在看短视频的时候注意到品牌了吗？	112.224.169.242	117.1229911	36.1417614	山东省	泰安市	MOBILE	Android	Chrome	360px*800px	A男神	C、26-35岁	1	1	1	1	0	0	0	0	0	0	0	D、1-2个小时	C、在某些特定领域，品牌还是熟悉	4	5	4	4	5	4	4	5	4	4	5	4	4	5	4	4	4	5
Q18XDl3gddv	9LQPlyY7	2024-01-12 15:49:24	2024-01-12 15:55:53	389	数据集市	FFJJJr	你在看短视频的时候注意到品牌了吗？	112.224.170.166	117.1107495	36.6472998	山东省	济南市	MOBILE	Android	Chrome	320px*694px	A男神	C、26-35岁	1	1	0	1	0	0	0	0	0	0	0	D、1-2个小时	B、在多数领域，品牌还是熟悉的	4	5	4	4	5	4	4	5	4	5	4	4	5	4	4	5	4	5
boqW2m8KyKY	4enBoWRe	2024-01-12 15:50:32	2024-01-12 15:55:36	304	数据集市	FFJJJr	你在看短视频的时候注意到品牌了吗？	115.238.110.146	120.5263500	30.2492330	浙江省	杭州市	MOBILE	Android	Chrome	360px*803px	A男神	C、26-35岁	1	1	1	1	1	0	0	0	1	1	0	D、1-2个小时	B、在多数领域，品牌还是熟悉的	4	4	5	5	4	4	5	5	4	5	5	4	4	5	4	5	4	5
mN9lPx39NnO	37KzqpPM	2024-01-12 15:49:34	2024-01-12 15:55:27	353	数据集市	FFJJJr	你在看短视频的时候注意到品牌了吗？	42.84.228.135	124.4019680	40.1425480	辽宁省	丹东市	MOBILE	Android	Chrome	424px*918px	B女神	C、26-35岁	1	1	1	0	0	0	0	0	0	0	0	D、1-2个小时	C、在某些特定领域，品牌还是熟悉	4	5	4	4	5	5	2	4	4	5	4	5	4	4	5	4	4	4
mN9lPxb3g5K	xLVNO6bL	2024-01-12 15:50:31	2024-01-12 15:55:24	293	数据集市	FFJJJr	你在看短视频的时候注意到品牌了吗？	42.232.4.128	112.7901830	34.8970640	河南省	焦作市	MOBILE	Android	WeChat	363px*800px	B女神	C、26-35岁	1	0	0	1	0	0	0	0	1	1	0	D、1-2个小时	D、我只关心我的喜欢的领域的品牌，其他我不熟悉	4	5	4	5	4	5	3	4	4	4	3	4	3	3	4	3	1	2
oG1lPJRARaB	RMWZBKXe	2024-01-12 15:49:56	2024-01-12 15:55:18	322	数据集市	FFJJJr	你在看短视频的时候注意到品牌了吗？	117.136.32.83	113.4735320	23.1616990	广东省	广州市	MOBILE	Android	Chrome	360px*780px	B女神	C、26-35岁	1	0	1	1	0	0	0	0	1	0	0	E、2-4个小时	D、我只关心我的喜欢的领域的品牌，其他我不熟悉	4	4	4	4	5	5	3	5	4	4	4	4	3	4	4	3	3	3
boqW2DEq1qd	veERKBAM	2024-01-12 15:50:25	2024-01-12 15:55:18	293	数据集市	FFJJJr	你在看短视频的时候注意到品牌了吗？	123.167.61.255	126.4997560	48.2398080	黑龙江省	黑河市	MOBILE	Android	WeChat	360px*780px	A男神	C、26-35岁	1	1	0	0	1	0	0	0	0	1	0	C、41-60分钟	B、在多数领域，品牌还是熟悉的	5	4	5	5	4	5	4	5	5	5	4	5	5	5	4	5	4	5
WQW83DPVPYE	veEBby1M	2024-01-12 15:48:53	2024-01-12 15:55:01	368	数据集市	FFJJJr	你在看短视频的时候注意到品牌了吗？	119.50.83.67	129.7518860	43.3174350	吉林省	延边朝鲜族自治州	MOBILE	Android	WeChat	393px*873px	B女神	C、26-35岁	0	1	0	1	0	0	0	0	0	0	0	D、1-2个小时	E、我只对某几个品牌是熟悉的，其他的领域品牌我都不熟悉	5	3	4	5	5	3	2	4	5	5	4	5	2	1	2	2	2	3
oG1lPXPwl3W	9LQoXJAM	2024-01-12 15:50:41	2024-01-12 15:54:51	250	数据集市	FFJJJr	你在看短视频的时候注意到品牌了吗？	112.224.160.178	116.2215260	36.8700180	山东省	聊城市	MOBILE	Android	Chrome	360px*800px	A男神	C、26-35岁	1	0	1	1	0	0	0	0	0	0	0	D、1-2个小时	B、在多数领域，品牌还是熟悉的	4	5	5	4	4	5	5	4	5	5	4	4	5	5	4	5	4	5
mN9lPn3jVBA	VMJ3zdJ7	2024-01-12 15:48:30	2024-01-12 15:54:44	374	数据集市	FFJJJr	你在看短视频的时候注意到品牌了吗？	106.121.166.152	116.5431070	39.8147400	北京市	市辖区	MOBILE	Android	WeChat	360px*720px	B女神	D、36-45岁	1	0	1	0	1	1	0	0	0	0	0	D、1-2个小时	A、无论哪个领域，品牌的产品我都熟悉	4	5	4	5	4	5	4	5	4	4	5	5	4	4	5	4	4	5
NPQ65RrAQrg	KLONwQ37	2024-01-12 15:50:55	2024-01-12 15:54:44	229	数据集市	FFJJJr	你在看短视频的时候注意到品牌了吗？	223.199.207.44	110.4618584	19.2378205	海南省	省直辖县级行政区划	MOBILE	iOS	WeChat	414px*896px	B女神	C、26-35岁	0	0	1	0	0	0	0	0	0	0	1	D、1-2个小时	B、在多数领域，品牌还是熟悉的	3	4	4	5	4	5	3	3	5	4	3	4	2	3	4	3	2	2
mN9lPN3PEpO	9LQR40Be	2024-01-12 15:48:42	2024-01-12 15:54:35	353	数据集市	FFJJJr	你在看短视频的时候注意到品牌了吗？	140.243.70.181	118.5172310	26.6311480	福建省	南平市	MOBILE	iOS	Apple WebKit	414px*896px	B女神	C、26-35岁	0	0	1	0	0	0	0	0	1	0	0	C、41-60分钟	D、我只关心我的喜欢的领域的品牌，其他我不熟悉	5	5	4	5	4	4	3	4	5	4	5	5	4	5	4	4	2	1
XyAqYyd5WmB	BMD2gRlL	2024-01-12 15:49:49	2024-01-12 15:54:34	285	数据集市	FFJJJr	你在看短视频的时候注意到品牌了吗？	117.136.123.71	115.0149040	25.8671940	江西省	赣州市	MOBILE	Android	Chrome	360px*780px	A男神	C、26-35岁	1	1	0	1	1	0	0	0	1	0	0	E、2-4个小时	C、在某些特定领域，品牌还是熟悉	4	5	3	4	4	5	3	4	4	5	3	4	3	5	5	4	2	3
oG1lPGJyX40	RMWWq2EM	2024-01-12 15:48:27	2024-01-12 15:54:32	365	数据集市	FFJJJr	你在看短视频的时候注意到品牌了吗？	49.67.22.0	121.6782692	31.7967439	江苏省	南通市	MOBILE	iOS	WeChat	390px*844px	A男神	C、26-35岁	1	1	1	1	0	0	0	0	0	0	0	E、2-4个小时	B、在多数领域，品牌还是熟悉的	5	4	5	5	5	5	4	5	5	5	4	5	5	5	4	4	4	5
g9EoP9jb3q5	5Lm49Ad7	2024-01-12 15:49:40	2024-01-12 15:54:29	289	数据集市	FFJJJr	你在看短视频的时候注意到品牌了吗？	39.144.230.24	106.7744750	26.5919530	贵州省	贵阳市	MOBILE	Android	Chrome	360px*800px	A男神	C、26-35岁	1	1	1	1	0	0	0	0	1	0	0	D、1-2个小时	B、在多数领域，品牌还是熟悉的	4	4	5	4	5	5	4	5	4	5	4	5	5	5	4	4	4	4
NPQ65Eyrwbm	JekwnjBe	2024-01-12 15:50:40	2024-01-12 15:54:26	226	数据集市	FFJJJr	你在看短视频的时候注意到品牌了吗？	183.219.238.45	116.3170810	27.9375150	江西省	抚州市	MOBILE	iOS	Apple WebKit	375px*812px	B女神	C、26-35岁	1	0	0	1	0	0	0	0	0	0	0	E、2-4个小时	B、在多数领域，品牌还是熟悉的	3	5	5	5	3	5	1	4	5	4	3	4	5	5	4	5	1	1
WQW83n6kAkJ	0eyEB98e	2024-01-12 15:50:36	2024-01-12 15:54:23	227	数据集市	FFJJJr	你在看短视频的时候注意到品牌了吗？	119.143.222.41	113.7721470	22.9732610	广东省	东莞市	MOBILE	Android	Chrome	360px*800px	B女神	B、18-25岁	1	0	1	0	0	0	0	0	0	0	0	E、2-4个小时	E、我只对某几个品牌是熟悉的，其他的领域品牌我都不熟悉	4	5	4	4	5	5	4	5	4	4	5	5	4	4	5	5	1	2
lAO0PPl9QVx	37KDprQL	2024-01-12 15:49:31	2024-01-12 15:54:15	284	数据集市	FFJJJr	你在看短视频的时候注意到品牌了吗？	39.144.134.199	109.6073220	21.7993090	广西壮族自治区	北海市	MOBILE	Android	WeChat	393px*873px	A男神	C、26-35岁	1	1	1	1	0	0	1	1	1	0	0	E、2-4个小时	B、在多数领域，品牌还是熟悉的	4	4	5	5	5	4	4	4	3	4	4	5	4	4	5	4	2	3
nZ9GKKbbpmm	yevzKKVe	2024-01-12 15:49:51	2024-01-12 15:54:12	261	数据集市	FFJJJr	你在看短视频的时候注意到品牌了吗？	59.55.191.47	115.3144040	27.5723100	江西省	吉安市	MOBILE	Android	Chrome	393px*873px	B女神	B、18-25岁	0	0	1	0	0	0	0	0	0	0	1	B、21-40分钟	E、我只对某几个品牌是熟悉的，其他的领域品牌我都不熟悉	2	2	2	1	2	1	2	3	3	2	3	3	4	4	4	2	4	3
WQW833njvY4	kM19n1QM	2024-01-12 15:49:10	2024-01-12 15:54:11	301	数据集市	FFJJJr	你在看短视频的时候注意到品牌了吗？	120.38.5.18	117.9315400	24.4776830	福建省	漳州市	MOBILE	Android	Chrome	360px*800px	B女神	B、18-25岁	1	0	1	1	0	0	0	0	0	0	0	C、41-60分钟	D、我只关心我的喜欢的领域的品牌，其他我不熟悉	4	5	5	5	4	5	4	4	5	4	4	5	5	5	4	4	4	5
mN9lPDyqodO	9LQX8jb7	2024-01-12 15:48:29	2024-01-12 15:54:05	336	数据集市	FFJJJr	你在看短视频的时候注意到品牌了吗？	223.104.173.254	117.2570530	29.3021170	江西省	景德镇市	MOBILE	iOS	Apple WebKit	428px*926px	B女神	C、26-35岁	1	0	1	0	0	0	0	0	1	0	0	C、41-60分钟	B、在多数领域，品牌还是熟悉的	4	5	5	4	4	5	4	5	5	4	5	5	4	5	5	4	4	5
vw9DOb8ddNX	5Lm63vpe	2024-01-12 15:49:23	2024-01-12 15:54:03	280	数据集市	FFJJJr	你在看短视频的时候注意到品牌了吗？	183.9.238.107	113.3498660	23.1389250	广东省	广州市	MOBILE	iOS	Apple WebKit	393px*852px	A男神	B、18-25岁	1	1	0	1	0	0	0	0	0	0	0	E、2-4个小时	D、我只关心我的喜欢的领域的品牌，其他我不熟悉	4	5	5	4	5	3	2	4	3	5	4	5	3	4	4	5	2	5
lAO0PgwaPG2	AM9y1ZVM	2024-01-12 15:50:31	2024-01-12 15:54:02	211	数据集市	FFJJJr	你在看短视频的时候注意到品牌了吗？	112.9.38.107	120.3663010	36.0894570	山东省	青岛市	MOBILE	Android	Chrome	360px*760px	B女神	E、45岁-55岁	1	1	1	1	1	0	1	1	1	1	0	D、1-2个小时	C、在某些特定领域，品牌还是熟悉	5	4	5	5	4	4	5	5	4	5	4	5	5	4	5	5	5	4
g9EoP889XkJ	aMgqn0QL	2024-01-12 15:49:23	2024-01-12 15:54:00	277	数据集市	FFJJJr	你在看短视频的时候注意到品牌了吗？	218.2.100.80	118.8187650	32.0753680	江苏省	南京市	MOBILE	iOS	Apple WebKit	428px*926px	A男神	C、26-35岁	1	0	0	0	0	0	0	0	0	0	0	C、41-60分钟	D、我只关心我的喜欢的领域的品牌，其他我不熟悉	3	4	3	5	4	4	2	3	2	2	2	4	2	2	2	3	2	1
nZ9GKz6XggB	BMDoAXqe	2024-01-12 15:50:14	2024-01-12 15:53:48	214	数据集市	FFJJJr	你在看短视频的时候注意到品牌了吗？	117.140.89.126	108.1947080	22.8373190	广西壮族自治区	南宁市	MOBILE	Android	Chrome	360px*804px	B女神	B、18-25岁	1	0	1	0	0	0	0	0	0	0	0	E、2-4个小时	D、我只关心我的喜欢的领域的品牌，其他我不熟悉	4	4	4	5	5	3	3	4	5	5	4	4	4	5	5	5	2	2
XyAqYWbvnbd	J7qgGgle	2024-01-12 15:50:02	2024-01-12 15:53:48	226	数据集市	FFJJJr	你在看短视频的时候注意到品牌了吗？	223.104.205.100	108.7371510	34.3086910	陕西省	咸阳市	MOBILE	Android	Chrome	360px*800px	B女神	D、36-45岁	1	1	1	1	0	0	0	0	1	1	0	C、41-60分钟	C、在某些特定领域，品牌还是熟悉	3	2	4	4	3	4	4	3	4	5	3	4	2	3	2	2	1	1
mN9lPooy5Yn	qM6zAydM	2024-01-12 15:50:11	2024-01-12 15:53:40	209	数据集市	FFJJJr	你在看短视频的时候注意到品牌了吗？	118.112.219.59	104.0726670	30.6873000	四川省	成都市	MOBILE	Android	WeChat	360px*780px	B女神	D、36-45岁	1	0	1	1	0	0	0	1	0	0	0	C、41-60分钟	D、我只关心我的喜欢的领域的品牌，其他我不熟悉	3	4	3	4	3	4	2	4	4	4	3	4	3	3	3	3	4	3
WQW83v2x6NX	AM9DGWre	2024-01-12 15:49:30	2024-01-12 15:53:37	247	数据集市	FFJJJr	你在看短视频的时候注意到品牌了吗？	117.136.4.110	113.3086800	40.0725730	山西省	大同市	MOBILE	Android	WeChat	355px*793px	B女神	C、26-35岁	1	1	0	1	0	0	0	0	1	0	0	E、2-4个小时	D、我只关心我的喜欢的领域的品牌，其他我不熟悉	4	4	5	4	4	5	3	4	4	4	3	3	4	3	3	4	4	3
vw9DOyJ05pv	WLGk0YEL	2024-01-12 15:48:52	2024-01-12 15:53:31	279	数据集市	FFJJJr	你在看短视频的时候注意到品牌了吗？	221.192.178.160	114.4503820	37.0935190	河北省	邢台市	MOBILE	Android	Chrome	370px*816px	B女神	D、36-45岁	1	1	1	1	0	0	0	0	1	0	0	F、4个小时以上	B、在多数领域，品牌还是熟悉的	5	5	5	5	2	5	2	4	4	5	2	5	4	4	4	4	5	5
WQW83vvjjG0	9LQR4aBe	2024-01-12 15:48:26	2024-01-12 15:53:30	304	数据集市	FFJJJr	你在看短视频的时候注意到品牌了吗？	117.147.43.58	119.9169530	30.0590510	浙江省	杭州市	MOBILE	Android	Chrome	360px*780px	B女神	B、18-25岁	1	1	0	0	0	0	0	0	0	0	0	B、21-40分钟	D、我只关心我的喜欢的领域的品牌，其他我不熟悉	4	5	5	4	5	4	3	4	2	4	5	5	4	5	4	4	3	4
nZ9GKBVj9xn	xMo8laK7	2024-01-12 15:49:20	2024-01-12 15:53:28	248	数据集市	FFJJJr	你在看短视频的时候注意到品牌了吗？	111.181.89.122	112.1150940	32.0955380	湖北省	襄阳市	MOBILE	Android	Chrome	360px*800px	A男神	C、26-35岁	1	1	0	0	1	1	0	1	1	0	0	F、4个小时以上	C、在某些特定领域，品牌还是熟悉	4	5	4	5	4	4	4	5	4	5	4	4	4	5	4	4	3	4
vw9DOAl5KlV	37KZpmKM	2024-01-12 15:48:27	2024-01-12 15:53:22	295	数据集市	FFJJJr	你在看短视频的时候注意到品牌了吗？	111.181.1.96	111.0703160	32.5203930	湖北省	十堰市	MOBILE	iOS	Apple WebKit	390px*844px	B女神	D、36-45岁	1	1	0	0	0	0	0	0	0	0	0	C、41-60分钟	B、在多数领域，品牌还是熟悉的	4	5	5	3	5	4	3	4	4	4	3	4	5	5	4	5	3	4
g9EoPkPYj9n	Jekg3DNe	2024-01-12 15:49:23	2024-01-12 15:53:19	236	数据集市	FFJJJr	你在看短视频的时候注意到品牌了吗？	223.117.168.156	81.2745030	43.8812100	新疆维吾尔自治区	伊犁哈萨克自治州	MOBILE	Android	WeChat	360px*800px	B女神	B、18-25岁	0	0	1	1	0	0	0	1	1	0	0	B、21-40分钟	C、在某些特定领域，品牌还是熟悉	4	3	4	4	3	4	3	4	3	4	3	3	3	4	3	3	3	2
mN9lPKDPxgz	p7YJKEWL	2024-01-12 15:48:51	2024-01-12 15:53:21	270	数据集市	FFJJJr	你在看短视频的时候注意到品牌了吗？	223.107.248.100	119.9792770	32.4850770	江苏省	泰州市	MOBILE	Android	Chrome	360px*748px	B女神	C、26-35岁	1	0	1	1	0	0	0	0	1	1	0	D、1-2个小时	C、在某些特定领域，品牌还是熟悉	4	5	4	5	5	4	5	4	4	5	4	5	5	4	5	4	2	3
mN9lP0wBbZK	AM9X9Dke	2024-01-12 15:48:27	2024-01-12 15:53:16	289	数据集市	FFJJJr	你在看短视频的时候注意到品牌了吗？	61.242.131.12	111.3087960	30.7681640	湖北省	宜昌市	MOBILE	Android	Chrome	360px*780px	A男神	C、26-35岁	1	0	1	0	0	0	0	0	0	0	0	C、41-60分钟	D、我只关心我的喜欢的领域的品牌，其他我不熟悉	4	5	5	4	1	5	2	5	4	4	5	4	1	3	4	2	4	2
XyAqYJQQO58	9LQR6yBe	2024-01-12 15:49:45	2024-01-12 15:53:13	208	数据集市	FFJJJr	你在看短视频的时候注意到品牌了吗？	119.103.122.65	114.5021250	30.5581340	湖北省	武汉市	MOBILE	Android	Chrome	393px*851px	A男神	C、26-35岁	1	1	0	0	0	0	0	0	0	0	0	B、21-40分钟	D、我只关心我的喜欢的领域的品牌，其他我不熟悉	4	5	4	5	4	4	3	4	3	3	3	4	4	5	4	4	1	1
vw9DOz1NXYN	KLO1KjNM	2024-01-12 15:50:01	2024-01-12 15:53:04	183	数据集市	FFJJJr	你在看短视频的时候注意到品牌了吗？	223.104.103.91	116.1117930	38.9836630	河北省	保定市	MOBILE	iOS	Apple WebKit	375px*812px	B女神	C、26-35岁	1	1	0	0	0	0	0	0	1	0	0	C、41-60分钟	C、在某些特定领域，品牌还是熟悉	4	5	4	5	5	4	3	4	4	5	4	5	4	4	4	5	3	4
mN9lPmNmlbA	37KGJ4l7	2024-01-12 15:48:30	2024-01-12 15:53:01	271	数据集市	FFJJJr	你在看短视频的时候注意到品牌了吗？	180.137.134.199	106.6191977	23.9031746	广西壮族自治区	百色市	MOBILE	iOS	Apple WebKit	375px*812px	A男神	C、26-35岁	1	1	1	0	0	0	0	0	0	0	0	E、2-4个小时	B、在多数领域，品牌还是熟悉的	4	4	4	5	4	4	3	4	4	5	4	4	5	4	4	4	4	3
Q18XDvGqDbY	4enElwnL	2024-01-12 15:49:29	2024-01-12 15:52:46	197	数据集市	FFJJJr	你在看短视频的时候注意到品牌了吗？	119.251.255.193	116.0889590	38.3289080	河北省	沧州市	MOBILE	Android	Chrome	360px*800px	B女神	C、26-35岁	1	1	1	1	0	0	0	0	0	0	0	E、2-4个小时	B、在多数领域，品牌还是熟悉的	4	5	4	4	5	4	5	4	5	4	5	4	5	4	4	5	3	4
oG1lPOrJX94	JekdQ4bM	2024-01-12 15:49:25	2024-01-12 15:52:45	200	数据集市	FFJJJr	你在看短视频的时候注意到品牌了吗？	180.143.66.166	107.8424550	22.3411530	广西壮族自治区	崇左市	MOBILE	Android	WeChat	360px*780px	B女神	C、26-35岁	0	1	1	0	0	0	0	0	1	0	0	D、1-2个小时	C、在某些特定领域，品牌还是熟悉	3	3	4	4	3	5	3	3	5	4	4	5	4	4	3	4	3	2
vw9DOn8rooN	z7AnpQLD	2024-01-12 15:49:51	2024-01-12 15:52:43	172	数据集市	FFJJJr	你在看短视频的时候注意到品牌了吗？	14.23.254.254	113.5766070	23.5119710	广东省	广州市	MOBILE	Android	WeChat	360px*780px	B女神	C、26-35岁	0	0	1	1	0	0	0	0	1	0	0	E、2-4个小时	B、在多数领域，品牌还是熟悉的	4	3	4	5	3	2	2	4	4	4	3	4	5	5	4	5	2	4
boqWyvy5pdk	0eyErPbe	2024-01-12 15:49:08	2024-01-12 15:52:29	201	数据集市	FFJJJr	你在看短视频的时候注意到品牌了吗？	60.10.15.16	116.6751810	38.7637420	河北省	廊坊市	MOBILE	Android	WeChat	360px*800px	B女神	C、26-35岁	1	1	0	0	0	0	0	0	1	0	0	B、21-40分钟	B、在多数领域，品牌还是熟悉的	3	3	4	3	4	4	3	4	5	5	3	4	5	5	5	5	1	1
boqWypE8OVN	RMWZNPXe	2024-01-12 15:49:08	2024-01-12 15:52:19	191	数据集市	FFJJJr	你在看短视频的时候注意到品牌了吗？	39.155.22.255	120.0845070	43.8780800	内蒙古自治区	赤峰市	MOBILE	Android	Chrome	360px*792px	B女神	C、26-35岁	1	1	1	1	1	0	0	0	1	0	0	D、1-2个小时	C、在某些特定领域，品牌还是熟悉	5	5	5	5	5	5	5	5	5	5	5	5	5	5	5	5	1	1
nZ9GaPvopwW	BepOnVAL	2024-01-12 15:48:30	2024-01-12 15:52:12	222	数据集市	FFJJJr	你在看短视频的时候注意到品牌了吗？	114.138.17.254	106.9888790	27.6908530	贵州省	遵义市	MOBILE	Android	Chrome	360px*800px	B女神	B、18-25岁	1	0	0	0	0	0	0	0	0	0	1	D、1-2个小时	C、在某些特定领域，品牌还是熟悉	4	5	4	5	5	5	2	4	3	2	2	3	5	5	4	4	1	2
Q18XWymGbQY	4enb4gNe	2024-01-12 15:48:51	2024-01-12 15:52:11	200	数据集市	FFJJJr	你在看短视频的时候注意到品牌了吗？	171.108.84.71	108.2240780	22.7826780	广西壮族自治区	南宁市	MOBILE	Android	Chrome	393px*873px	A男神	C、26-35岁	1	0	1	1	0	0	0	0	1	0	0	D、1-2个小时	D、我只关心我的喜欢的领域的品牌，其他我不熟悉	5	4	4	5	4	5	5	4	5	4	4	5	5	4	4	4	5	4
Q18XWyvxEPb	leNxEyb7	2024-01-12 15:49:00	2024-01-12 15:52:07	187	数据集市	FFJJJr	你在看短视频的时候注意到品牌了吗？	182.46.165.44	116.0135550	36.4391350	山东省	聊城市	MOBILE	Android	WeChat	360px*792px	B女神	C、26-35岁	1	0	1	1	0	0	0	0	0	0	0	C、41-60分钟	B、在多数领域，品牌还是熟悉的	5	4	4	5	4	5	4	5	4	4	3	4	3	5	4	4	2	2
Q18XW5GwYkG	WMRZgaKM	2024-01-12 15:48:59	2024-01-12 15:51:56	177	数据集市	FFJJJr	你在看短视频的时候注意到品牌了吗？	117.136.38.134	116.4844780	40.0024470	北京市	市辖区	MOBILE	iOS	Apple WebKit	390px*844px	A男神	D、36-45岁	1	1	0	0	0	0	0	0	1	0	0	D、1-2个小时	D、我只关心我的喜欢的领域的品牌，其他我不熟悉	3	3	3	4	3	4	3	3	4	4	3	4	3	3	3	4	4	4
mN9lD8raa2K	KLOdxZ3e	2024-01-12 15:50:07	2024-01-12 15:51:56	109	数据集市	FFJJJr	你在看短视频的时候注意到品牌了吗？	27.198.76.12	116.6444810	35.4236020	山东省	济宁市	MOBILE	iOS	Apple WebKit	414px*896px	B女神	B、18-25岁	1	1	0	0	0	0	0	0	1	0	0	F、4个小时以上	B、在多数领域，品牌还是熟悉的	4	5	5	5	3	2	1	4	3	3	1	3	1	1	3	2	1	2
mN9lD83OXEp	Jekylnz7	2024-01-12 15:48:34	2024-01-12 15:51:55	201	数据集市	FFJJJr	你在看短视频的时候注意到品牌了吗？	223.104.74.131	113.8546040	23.0311130	广东省	东莞市	MOBILE	Android	Chrome	393px*873px	A男神	B、18-25岁	1	1	0	1	0	0	0	0	0	0	0	F、4个小时以上	E、我只对某几个品牌是熟悉的，其他的领域品牌我都不熟悉	5	5	5	5	5	4	3	5	5	5	4	5	4	5	4	5	2	2
mN9lD8O3xaD	pLz55Ej7	2024-01-12 15:49:17	2024-01-12 15:51:46	149	数据集市	FFJJJr	你在看短视频的时候注意到品牌了吗？	39.130.14.11	103.3992340	24.4146500	云南省	红河哈尼族彝族自治州	MOBILE	Android	WeChat	360px*792px	B女神	C、26-35岁	0	0	1	1	0	0	0	0	0	0	1	E、2-4个小时	B、在多数领域，品牌还是熟悉的	4	4	4	5	3	4	2	4	4	5	5	5	2	3	4	4	3	3
mN9lDwJzr3d	p7YzbQmL	2024-01-12 15:49:13	2024-01-12 15:51:45	152	数据集市	FFJJJr	你在看短视频的时候注意到品牌了吗？	112.23.200.178	117.0783810	34.2798540	江苏省	徐州市	MOBILE	iOS	Apple WebKit	428px*926px	B女神	B、18-25岁	1	1	0	0	0	0	0	0	0	0	0	D、1-2个小时	C、在某些特定领域，品牌还是熟悉	2	5	4	5	4	4	3	4	3	4	5	4	5	4	3	3	1	1
mN9lDVp9kDO	9LQZjlQe	2024-01-12 15:47:53	2024-01-12 15:51:36	223	数据集市	FFJJJr	你在看短视频的时候注意到品牌了吗？	112.224.65.45	122.2351818	37.1900431	山东省	威海市	MOBILE	iOS	WeChat	390px*844px	A男神	B、18-25岁	1	0	0	0	0	0	0	0	0	0	0	E、2-4个小时	B、在多数领域，品牌还是熟悉的	3	3	3	3	2	3	4	3	3	3	3	3	3	2	4	2	5	4
boqWy3wg0gy	QL0oQNQ7	2024-01-12 15:48:40	2024-01-12 15:51:33	173	数据集市	FFJJJr	你在看短视频的时候注意到品牌了吗？	106.84.212.86	106.5485537	29.5549125	重庆市	市辖区	MOBILE	Android	Chrome	412px*915px	B女神	B、18-25岁	1	1	1	0	0	0	0	0	1	0	0	F、4个小时以上	C、在某些特定领域，品牌还是熟悉	4	5	4	5	3	4	2	4	5	4	3	4	5	4	5	3	4	4
Q18XWY0aAP4	G7Xvz8we	2024-01-12 15:48:59	2024-01-12 15:50:40	101	数据集市	FFJJJr	你在看短视频的时候注意到品牌了吗？	220.248.177.28	112.0031400	27.7095320	湖南省	娄底市	MOBILE	Android	Chrome	360px*800px	B女神	B、18-25岁	1	0	0	0	0	0	0	0	0	0	0	D、1-2个小时	D、我只关心我的喜欢的领域的品牌，其他我不熟悉	5	4	5	5	4	4	5	4	5	5	4	5	2	5	4	3	4	5
NPQ6W1aAZ2W	DMxzoGaL	2024-01-12 15:48:25	2024-01-12 15:50:23	118	数据集市	FFJJJr	你在看短视频的时候注意到品牌了吗？	117.182.157.205	109.3880250	25.2373000	广西壮族自治区	柳州市	MOBILE	Android	WeChat	360px*800px	B女神	C、26-35岁	1	0	0	0	0	0	0	0	0	0	0	E、2-4个小时	E、我只对某几个品牌是熟悉的，其他的领域品牌我都不熟悉	3	4	5	4	4	5	4	5	4	4	5	5	4	4	5	4	2	1
vw9DbwqaWwW	kM10Xbze	2024-01-12 15:42:30	2024-01-12 15:47:09	279	数据集市	FFJJJr	你在看短视频的时候注意到品牌了吗？	112.96.81.80	113.2234094	22.7901254	广东省	佛山市	MOBILE	iOS	WeChat	390px*844px	B女神	B、18-25岁	1	0	1	0	0	0	0	0	0	0	0	D、1-2个小时	E、我只对某几个品牌是熟悉的，其他的领域品牌我都不熟悉	3	3	3	4	4	4	3	3	4	3	4	3	2	2	4	2	4	4
mN9lDjbWZXK	5LwYOdzM	2024-01-12 15:42:29	2024-01-12 15:47:00	271	数据集市	FFJJJr	你在看短视频的时候注意到品牌了吗？	42.90.51.194	103.7316130	36.1078740	甘肃省	兰州市	MOBILE	Android	WeChat	362px*804px	B女神	B、18-25岁	1	1	1	1	0	0	0	0	0	0	0	D、1-2个小时	B、在多数领域，品牌还是熟悉的	3	2	3	4	2	3	3	3	4	4	4	3	4	3	4	4	5	4
Q18XPyno82A	xebZ5lne	2024-01-12 15:41:29	2024-01-12 15:44:53	204	数据集市	FFJJJr	你在看短视频的时候注意到品牌了吗？	106.84.247.174	106.6030590	29.5382280	重庆市	市辖区	MOBILE	Android	WeChat	360px*803px	A男神	B、18-25岁	1	1	1	0	0	0	0	0	0	0	0	C、41-60分钟	D、我只关心我的喜欢的领域的品牌，其他我不熟悉	4	4	4	4	2	4	4	4	4	4	4	4	4	4	4	4	3	4
nZ9Gzm0NBBR	qM6g4W07	2024-01-12 15:36:17	2024-01-12 15:43:14	417	数据集市	FFJJJr	你在看短视频的时候注意到品牌了吗？	183.210.89.138	119.4098360	32.3868340	江苏省	扬州市	MOBILE	Android	WeChat	360px*804px	A男神	C、26-35岁	1	1	0	1	0	0	0	0	0	0	0	D、1-2个小时	E、我只对某几个品牌是熟悉的，其他的领域品牌我都不熟悉	4	4	4	4	3	4	4	4	4	4	4	4	3	4	4	3	4	3
Q18XPQZxb9G	5LmmZKgL	2024-01-12 15:37:29	2024-01-12 15:42:01	272	数据集市	FFJJJr	你在看短视频的时候注意到品牌了吗？	113.111.50.65	113.3229050	23.1388680	广东省	广州市	MOBILE	Android	WeChat	393px*873px	A男神	D、36-45岁	1	1	0	0	0	0	1	0	0	0	0	C、41-60分钟	C、在某些特定领域，品牌还是熟悉	3	4	4	4	3	4	2	4	4	4	2	4	4	4	4	3	3	4
Q18XPmrwyxQ	oe4DxG8e	2024-01-12 15:37:33	2024-01-12 15:40:50	197	数据集市	FFJJJr	你在看短视频的时候注意到品牌了吗？	39.144.218.113	106.2439710	30.0190170	重庆市	市辖区	MOBILE	Android	Chrome	393px*873px	B女神	B、18-25岁	1	0	1	1	0	0	0	0	0	0	1	E、2-4个小时	E、我只对某几个品牌是熟悉的，其他的领域品牌我都不熟悉	3	2	3	4	4	4	3	3	3	4	3	4	5	4	5	5	3	4
Q18XPmZKdwW	BepKROAL	2024-01-12 15:37:27	2024-01-12 15:40:49	202	数据集市	FFJJJr	你在看短视频的时候注意到品牌了吗？	221.11.20.106	108.9877770	34.2577860	陕西省	西安市	MOBILE	Android	WeChat	360px*803px	A男神	B、18-25岁	1	0	0	0	0	0	0	0	0	0	0	E、2-4个小时	C、在某些特定领域，品牌还是熟悉	3	4	3	4	3	4	3	4	2	2	2	4	3	3	4	3	3	4
Q18XPxY51BY	kM15RoQM	2024-01-12 15:29:41	2024-01-12 15:38:20	519	数据集市	FFJJJr	你在看短视频的时候注意到品牌了吗？	58.19.0.120	114.4075724	30.4970855	湖北省	武汉市	MOBILE	iOS	WeChat	430px*932px	B女神	B、18-25岁	1	0	0	0	0	0	0	0	0	0	0	B、21-40分钟	D、我只关心我的喜欢的领域的品牌，其他我不熟悉	4	4	4	5	4	4	3	4	4	4	4	4	4	4	4	4	2	2
boqWrpNql1N	5Lw5JgqM	2024-01-12 15:33:45	2024-01-12 15:37:25	220	数据集市	FFJJJr	你在看短视频的时候注意到品牌了吗？	14.21.81.83	113.0779655	22.5998380	广东省	江门市	MOBILE	iOS	WeChat	430px*932px	B女神	C、26-35岁	0	0	1	1	0	0	0	0	0	0	1	B、21-40分钟	C、在某些特定领域，品牌还是熟悉	3	4	4	5	2	3	2	3	3	4	4	4	2	2	1	1	1	1
XyAq6apaZvd	z7A30bXe	2024-01-12 15:32:23	2024-01-12 15:36:23	240	数据集市	FFJJJr	你在看短视频的时候注意到品牌了吗？	39.144.54.147	122.0638990	41.0049690	辽宁省	盘锦市	MOBILE	Android	WeChat	360px*796px	B女神	C、26-35岁	1	0	0	0	0	0	0	0	0	0	0	D、1-2个小时	D、我只关心我的喜欢的领域的品牌，其他我不熟悉	3	2	4	3	2	4	2	3	2	3	1	2	1	1	1	2	2	2
g9EoDKNgmpn	2MdXEXbM	2024-01-12 15:31:36	2024-01-12 15:36:10	274	数据集市	FFJJJr	你在看短视频的时候注意到品牌了吗？	117.136.30.134	106.4202670	29.8204160	重庆市	市辖区	MOBILE	Android	WeChat	360px*780px	B女神	C、26-35岁	1	1	1	1	0	0	0	1	1	1	1	F、4个小时以上	C、在某些特定领域，品牌还是熟悉	4	4	4	4	4	4	3	5	4	4	5	4	3	5	4	2	3	4
mN9loAQWzjD	AM96wak7	2024-01-12 15:28:38	2024-01-12 15:35:18	400	数据集市	FFJJJr	你在看短视频的时候注意到品牌了吗？	113.116.220.100	113.8780060	22.7805960	广东省	深圳市	MOBILE	Android	WeChat	393px*873px	B女神	B、18-25岁	1	1	0	0	0	0	0	0	0	0	0	C、41-60分钟	E、我只对某几个品牌是熟悉的，其他的领域品牌我都不熟悉	4	4	4	5	3	3	4	4	4	5	5	4	2	4	4	1	3	1
XyAq6ZaEGkB	qM6PRZ8L	2024-01-12 15:31:12	2024-01-12 15:35:10	238	数据集市	FFJJJr	你在看短视频的时候注意到品牌了吗？	124.65.8.139	116.4175290	39.9475110	北京市	市辖区	MOBILE	Android	WeChat	360px*800px	B女神	C、26-35岁	1	0	0	0	0	0	0	0	0	0	0	A、0-20分钟	E、我只对某几个品牌是熟悉的，其他的领域品牌我都不熟悉	4	3	3	3	2	3	2	3	3	3	3	4	2	3	2	2	2	1
lAO0d8d6pAp	oe4B0K87	2024-01-12 15:29:58	2024-01-12 15:33:22	204	数据集市	FFJJJr	你在看短视频的时候注意到品牌了吗？	223.160.143.113	111.6717520	40.8672360	内蒙古自治区	呼和浩特市	MOBILE	Android	WeChat	393px*873px	B女神	D、36-45岁	1	0	0	1	1	0	0	0	0	0	0	A、0-20分钟	C、在某些特定领域，品牌还是熟悉	5	5	4	5	5	5	4	5	5	5	5	5	5	5	5	5	3	4
WQW8P8KgD3B	DMxaNXr7	2024-01-12 16:10:57	2024-01-12 16:17:56	419	数据集市	FFJJJr	你在看短视频的时候注意到品牌了吗？	1.82.217.176	108.9410144	34.2740836	陕西省	西安市	MOBILE	Android	Chrome	412px*846px	B女神	C、26-35岁	0	0	1	1	0	1	0	0	0	0	0	D、1-2个小时	B、在多数领域，品牌还是熟悉的	4	5	5	4	4	5	4	5	4	4	5	4	5	4	4	5	4	5
WQW8Pvx49mE	37KZ1mPM	2024-01-12 16:06:35	2024-01-12 16:15:43	548	数据集市	FFJJJr	你在看短视频的时候注意到品牌了吗？	119.96.101.233	114.2722650	30.5808680	湖北省	武汉市	MOBILE	Android	Chrome	393px*851px	B女神	C、26-35岁	1	0	1	0	0	1	0	0	1	0	0	E、2-4个小时	B、在多数领域，品牌还是熟悉的	4	5	4	4	5	4	5	4	5	4	4	5	4	5	4	5	4	5
boqWoV3jnQy	J7qgNg6e	2024-01-12 16:04:55	2024-01-12 16:12:44	469	数据集市	FFJJJr	你在看短视频的时候注意到品牌了吗？	106.119.167.62	114.5054340	38.0430537	河北省	石家庄市	MOBILE	Android	Chrome	393px*830px	A男神	C、26-35岁	1	1	0	1	0	0	0	0	0	1	0	D、1-2个小时	A、无论哪个领域，品牌的产品我都熟悉	4	5	4	4	5	4	5	4	4	5	4	5	4	5	4	5	4	5
oG1lGx1KYQ4	kMrOyEp7	2024-01-12 16:04:03	2024-01-12 16:12:16	493	数据集市	FFJJJr	你在看短视频的时候注意到品牌了吗？	39.85.176.250	116.5850186	35.4248383	山东省	济宁市	MOBILE	iOS	WeChat	375px*812px	B女神	B、18-25岁	1	0	1	0	0	0	0	0	0	0	0	E、2-4个小时	B、在多数领域，品牌还是熟悉的	4	4	4	5	4	4	3	4	4	4	3	3	2	3	4	3	3	3
Q18X1Rlp3jq	xMo84kB7	2024-01-12 16:05:46	2024-01-12 16:11:50	364	数据集市	FFJJJr	你在看短视频的时候注意到品牌了吗？	36.138.53.183	103.7922210	36.0566900	甘肃省	兰州市	MOBILE	Android	Chrome	393px*851px	A男神	C、26-35岁	1	0	1	0	0	0	0	0	1	0	0	E、2-4个小时	B、在多数领域，品牌还是熟悉的	4	5	4	4	5	4	4	5	4	5	4	5	4	5	4	4	5	4
boqWobwJ9bN	ve8k0dLp	2024-01-12 16:03:35	2024-01-12 16:10:40	425	数据集市	FFJJJr	你在看短视频的时候注意到品牌了吗？	122.239.173.174	121.1105012	28.2446847	浙江省	温州市	MOBILE	iOS	WeChat	390px*844px	B女神	C、26-35岁	1	0	1	0	0	0	0	0	0	0	0	E、2-4个小时	B、在多数领域，品牌还是熟悉的	4	4	5	4	5	5	4	5	5	4	4	5	4	5	4	5	4	4
XyAqyqkN12G	VMJZZPdM	2024-01-12 16:04:54	2024-01-12 16:10:30	336	数据集市	FFJJJr	你在看短视频的时候注意到品牌了吗？	182.102.155.98	113.8533610	27.6173670	江西省	萍乡市	MOBILE	Android	Chrome	360px*800px	B女神	D、36-45岁	1	1	0	1	0	0	0	0	1	0	0	C、41-60分钟	D、我只关心我的喜欢的领域的品牌，其他我不熟悉	3	4	3	5	3	4	3	4	5	4	3	5	4	3	3	3	2	1
mN9lNqxqR3d	0eyKrJ97	2024-01-12 16:01:04	2024-01-12 16:10:18	554	数据集市	FFJJJr	你在看短视频的时候注意到品牌了吗？	111.25.84.145	126.7231237	42.9692484	吉林省	吉林市	MOBILE	iOS	WeChat	414px*896px	B女神	B、18-25岁	1	0	1	1	0	0	0	0	1	0	1	F、4个小时以上	B、在多数领域，品牌还是熟悉的	4	5	4	5	3	4	3	3	4	3	4	4	2	3	3	4	2	2
g9Eo9rOPbPk	BeplGQXe	2024-01-12 16:05:57	2024-01-12 16:10:18	261	数据集市	FFJJJr	你在看短视频的时候注意到品牌了吗？	39.144.210.50	103.9631410	36.0040450	甘肃省	兰州市	MOBILE	Android	Chrome	360px*780px	A男神	B、18-25岁	1	1	0	1	0	0	0	0	1	0	0	E、2-4个小时	E、我只对某几个品牌是熟悉的，其他的领域品牌我都不熟悉	4	3	5	4	3	5	3	5	4	5	4	5	3	4	4	3	4	2
Q18X1mNw8mq	5Lw3KWvL	2024-01-12 16:05:34	2024-01-12 16:10:22	288	数据集市	FFJJJr	你在看短视频的时候注意到品牌了吗？	117.136.62.110	104.9994730	32.4119060	四川省	广元市	MOBILE	Android	WeChat	375px*750px	A男神	C、26-35岁	1	1	1	0	0	0	0	0	0	0	0	D、1-2个小时	B、在多数领域，品牌还是熟悉的	5	4	5	5	4	5	5	5	4	4	5	5	4	4	5	4	4	4
mN9lNPnEwjd	0eylWmGL	2024-01-12 16:04:54	2024-01-12 16:08:56	242	数据集市	FFJJJr	你在看短视频的时候注意到品牌了吗？	140.246.43.230	117.0030350	36.6685590	山东省	济南市	COMPUTER	Windows	Chrome	3440px*1440px	B女神	D、36-45岁	1	1	1	1	0	0	0	0	1	0	0	C、41-60分钟	B、在多数领域，品牌还是熟悉的	4	5	5	5	4	5	3	4	4	5	4	5	4	4	5	4	5	4
boqWo1V3W8d	KLOgOdAL	2024-01-12 16:03:29	2024-01-12 16:08:41	312	数据集市	FFJJJr	你在看短视频的时候注意到品牌了吗？	42.90.95.143	103.8400080	36.0637940	甘肃省	兰州市	MOBILE	Android	WeChat	360px*800px	B女神	C、26-35岁	1	1	1	1	1	0	0	0	0	0	0	E、2-4个小时	B、在多数领域，品牌还是熟悉的	5	4	5	4	4	5	4	5	5	4	5	5	4	5	5	4	5	4
lAO0AN4bJg9	27aDgEEM	2024-01-12 16:03:43	2024-01-12 16:08:23	280	数据集市	FFJJJr	你在看短视频的时候注意到品牌了吗？	220.200.126.31	111.3028540	23.4710840	广西壮族自治区	梧州市	MOBILE	iOS	Apple WebKit	393px*852px	B女神	C、26-35岁	1	1	1	1	0	0	0	0	1	0	0	D、1-2个小时	B、在多数领域，品牌还是熟悉的	4	3	4	3	4	3	4	3	5	4	5	4	5	4	3	4	4	3
g9Eo9kNG5ay	pLzEpWx7	2024-01-12 16:04:23	2024-01-12 16:08:13	230	数据集市	FFJJJr	你在看短视频的时候注意到品牌了吗？	223.104.220.6	106.7700800	31.8536810	四川省	巴中市	MOBILE	Android	Chrome	360px*804px	B女神	C、26-35岁	1	0	1	0	1	0	0	0	0	0	0	D、1-2个小时	C、在某些特定领域，品牌还是熟悉	5	4	5	4	5	5	5	5	5	4	5	5	5	5	4	5	4	5
mN9lN0k6dq4	WLGkK3NL	2024-01-12 16:04:32	2024-01-12 16:07:56	204	数据集市	FFJJJr	你在看短视频的时候注意到品牌了吗？	112.224.161.101	116.0381670	36.4564270	山东省	聊城市	MOBILE	Android	Chrome	392px*800px	A男神	C、26-35岁	1	1	0	0	0	0	0	0	1	0	1	E、2-4个小时	D、我只关心我的喜欢的领域的品牌，其他我不熟悉	4	4	3	4	4	5	3	4	4	5	4	4	5	4	4	5	2	3
oG1lG9nOlY4	5M2bZZDM	2024-01-12 16:04:17	2024-01-12 16:07:48	211	数据集市	FFJJJr	你在看短视频的时候注意到品牌了吗？	223.160.172.80	108.9680400	34.2255800	陕西省	西安市	MOBILE	iOS	Apple WebKit	390px*844px	A男神	C、26-35岁	1	0	0	0	0	0	0	0	0	0	0	D、1-2个小时	D、我只关心我的喜欢的领域的品牌，其他我不熟悉	4	4	3	4	3	4	4	4	5	4	3	4	3	4	5	4	4	4
WQW8QWBG4D4	z7AyO8y7	2024-01-12 16:04:36	2024-01-12 16:07:39	183	数据集市	FFJJJr	你在看短视频的时候注意到品牌了吗？	211.90.237.161	120.0801210	30.4670900	浙江省	杭州市	MOBILE	Android	WeChat	360px*800px	B女神	B、18-25岁	1	0	1	0	0	0	0	0	0	0	0	E、2-4个小时	C、在某些特定领域，品牌还是熟悉	4	5	4	5	4	5	3	4	2	3	2	3	5	4	5	4	4	5
nZ9G4VD0gEA	WLGoyYxL	2024-01-12 15:57:34	2024-01-12 16:05:43	489	数据集市	FFJJJr	你在看短视频的时候注意到品牌了吗？	122.140.25.160	124.8178679	45.1615437	吉林省	松原市	MOBILE	Android	Chrome	393px*830px	A男神	C、26-35岁	1	1	1	1	0	0	0	1	1	1	0	D、1-2个小时	C、在某些特定领域，品牌还是熟悉	5	4	4	5	5	5	5	5	4	5	5	5	5	4	5	5	5	5
boqWBpo9pZN	leNZgYze	2024-01-12 16:03:42	2024-01-12 16:06:56	194	数据集市	FFJJJr	你在看短视频的时候注意到品牌了吗？	182.107.23.216	116.3084160	27.9426790	江西省	抚州市	MOBILE	Android	Chrome	360px*800px	A男神	B、18-25岁	1	1	1	1	0	0	1	0	0	0	0	D、1-2个小时	E、我只对某几个品牌是熟悉的，其他的领域品牌我都不熟悉	3	4	3	4	3	3	2	3	3	3	2	3	3	4	3	2	4	2
lAO0aoa51W9	ve8GBO4L	2024-01-12 16:04:46	2024-01-12 16:06:57	131	数据集市	FFJJJr	你在看短视频的时候注意到品牌了吗？	112.224.194.19	120.3847240	36.1745490	山东省	青岛市	MOBILE	Android	Chrome	360px*640px	A男神	C、26-35岁	1	1	1	1	0	1	0	1	1	1	0	E、2-4个小时	C、在某些特定领域，品牌还是熟悉	4	4	5	5	4	5	4	5	5	5	4	5	5	5	5	4	2	2
mN9ljZ0Xr4z	JekwJNNe	2024-01-12 15:49:09	2024-01-12 16:05:32	983	数据集市	FFJJJr	你在看短视频的时候注意到品牌了吗？	106.58.172.181	101.8536419	24.5652958	云南省	楚雄彝族自治州	MOBILE	Android	Chrome	393px*851px	A男神	B、18-25岁	1	1	1	1	0	0	0	1	1	1	0	D、1-2个小时	C、在某些特定领域，品牌还是熟悉	5	5	5	4	4	5	5	4	5	4	5	5	5	5	4	5	5	5
XyAqEG2DwRo	leNxE4r7	2024-01-12 16:02:51	2024-01-12 16:06:52	241	数据集市	FFJJJr	你在看短视频的时候注意到品牌了吗？	112.18.9.252	104.7530350	31.4904460	四川省	绵阳市	MOBILE	Android	Chrome	360px*800px	B女神	D、36-45岁	1	1	1	1	1	1	1	1	1	1	1	E、2-4个小时	D、我只关心我的喜欢的领域的品牌，其他我不熟悉	5	5	5	5	5	5	5	5	5	5	5	5	5	5	5	5	5	5
vw9DPvK0ZqV	5Lm46jz7	2024-01-12 16:03:50	2024-01-12 16:06:48	178	数据集市	FFJJJr	你在看短视频的时候注意到品牌了吗？	182.118.232.59	113.7418230	34.3867260	河南省	郑州市	MOBILE	Android	Chrome	393px*873px	B女神	B、18-25岁	1	0	1	1	0	0	0	0	1	0	0	B、21-40分钟	B、在多数领域，品牌还是熟悉的	4	4	5	5	4	5	4	4	4	5	4	5	5	4	4	4	4	4
nZ9G4ngp31n	nePZZ3X7	2024-01-12 16:03:09	2024-01-12 16:06:47	218	数据集市	FFJJJr	你在看短视频的时候注意到品牌了吗？	39.144.24.192	114.2378200	33.2919820	河南省	驻马店市	MOBILE	Android	Chrome	393px*873px	A男神	C、26-35岁	1	0	0	0	0	0	0	0	0	0	0	D、1-2个小时	D、我只关心我的喜欢的领域的品牌，其他我不熟悉	4	5	4	5	4	4	4	5	2	2	3	2	2	2	3	2	4	4
mN9ljd2xoP4	VMJZ3EOM	2024-01-12 15:48:53	2024-01-12 16:05:23	990	数据集市	FFJJJr	你在看短视频的时候注意到品牌了吗？	36.26.89.26	120.7678664	30.7404874	浙江省	嘉兴市	MOBILE	Android	Chrome	360px*760px	A男神	B、18-25岁	1	1	1	1	0	0	0	1	1	1	0	D、1-2个小时	C、在某些特定领域，品牌还是熟悉	5	5	4	5	5	4	4	5	5	5	5	4	5	5	5	5	5	5
mN9lj8x1nYA	27aD0aZM	2024-01-12 15:48:41	2024-01-12 16:05:15	994	数据集市	FFJJJr	你在看短视频的时候注意到品牌了吗？	118.253.157.93	109.9958843	27.5484363	湖南省	怀化市	MOBILE	Android	Chrome	393px*851px	B女神	B、18-25岁	1	1	1	1	0	0	1	1	1	1	0	D、1-2个小时	C、在某些特定领域，品牌还是熟悉	5	5	4	4	5	5	5	4	4	5	5	5	5	4	4	5	5	5
WQW8nOpprzP	p7YZOb0L	2024-01-12 15:48:19	2024-01-12 16:05:04	1005	数据集市	FFJJJr	你在看短视频的时候注意到品牌了吗？	182.44.32.185	115.4691250	35.2401634	山东省	菏泽市	MOBILE	Android	Chrome	360px*760px	B女神	B、18-25岁	1	1	1	0	1	1	0	0	1	0	0	D、1-2个小时	C、在某些特定领域，品牌还是熟悉	5	4	5	4	5	5	5	4	4	5	5	4	4	5	5	4	4	5
nZ9G4APOA5A	kMr33ok7	2024-01-12 16:01:00	2024-01-12 16:06:13	313	数据集市	FFJJJr	你在看短视频的时候注意到品牌了吗？	182.134.87.23	107.6898020	31.3529500	四川省	达州市	MOBILE	iOS	Apple WebKit	393px*852px	A男神	C、26-35岁	1	1	0	1	0	0	0	0	0	0	0	F、4个小时以上	B、在多数领域，品牌还是熟悉的	4	4	3	5	5	5	3	4	4	4	4	4	4	3	4	4	4	4
mN9ljrmKgDz	0eywn3b7	2024-01-12 16:01:52	2024-01-12 16:05:56	244	数据集市	FFJJJr	你在看短视频的时候注意到品牌了吗？	221.176.229.190	114.0527147	33.5878750	河南省	漯河市	COMPUTER	Windows	Chrome	1536px*864px	A男神	B、18-25岁	1	1	1	0	0	0	0	0	0	0	0	D、1-2个小时	D、我只关心我的喜欢的领域的品牌，其他我不熟悉	4	5	4	5	4	5	3	4	5	4	5	5	2	4	5	4	4	5
boqWBlYJdJR	z7AoV9Pe	2024-01-12 16:03:22	2024-01-12 16:05:28	126	数据集市	FFJJJr	你在看短视频的时候注意到品牌了吗？	223.152.97.124	112.9919830	25.7602184	湖南省	郴州市	MOBILE	iOS	WeChat	390px*844px	B女神	D、36-45岁	1	0	1	1	0	0	0	0	0	0	0	F、4个小时以上	D、我只关心我的喜欢的领域的品牌，其他我不熟悉	4	4	5	5	4	4	5	5	5	4	4	4	4	4	4	4	4	4
WQW8nqpZk9B	BMDKZOKe	2024-01-12 16:01:19	2024-01-12 16:05:02	223	数据集市	FFJJJr	你在看短视频的时候注意到品牌了吗？	223.104.51.125	119.5072650	26.0742000	福建省	福州市	MOBILE	Android	Chrome	320px*715px	B女神	B、18-25岁	0	0	1	0	0	0	0	0	1	0	0	D、1-2个小时	D、我只关心我的喜欢的领域的品牌，其他我不熟悉	2	1	4	5	2	4	1	4	3	4	3	4	2	1	3	2	2	1
NPQ6E1DREXq	z7A0pJPM	2024-01-12 16:02:41	2024-01-12 16:05:04	143	数据集市	FFJJJr	你在看短视频的时候注意到品牌了吗？	117.153.102.13	112.7756280	32.1231850	湖北省	襄阳市	MOBILE	iOS	Apple WebKit	393px*852px	B女神	B、18-25岁	1	0	1	0	0	0	0	0	1	1	0	C、41-60分钟	C、在某些特定领域，品牌还是熟悉	4	4	5	5	4	4	3	4	4	4	3	4	5	4	4	3	3	2
mN9ljAR2AzO	QL095Nme	2024-01-12 16:03:01	2024-01-12 16:04:49	108	数据集市	FFJJJr	你在看短视频的时候注意到品牌了吗？	202.105.66.32	113.2897290	23.0130260	广东省	广州市	MOBILE	Android	WeChat	360px*800px	B女神	C、26-35岁	1	1	0	1	0	0	0	0	1	0	0	E、2-4个小时	C、在某些特定领域，品牌还是熟悉	5	4	4	5	5	4	4	3	4	5	4	4	3	4	5	4	3	4
XyAqEZQj9dD	z7AoD0oe	2024-01-12 16:01:35	2024-01-12 16:04:39	184	数据集市	FFJJJr	你在看短视频的时候注意到品牌了吗？	223.104.84.62	129.7393250	43.3213360	吉林省	延边朝鲜族自治州	MOBILE	Android	WeChat	320px*694px	B女神	E、45岁-55岁	1	1	0	1	1	0	0	0	0	0	0	D、1-2个小时	B、在多数领域，品牌还是熟悉的	4	5	3	4	5	3	4	3	4	5	4	3	4	3	5	4	4	3
oG1lpEaok1N	8MZXm4KL	2024-01-12 15:59:11	2024-01-12 16:04:17	306	数据集市	FFJJJr	你在看短视频的时候注意到品牌了吗？	112.96.179.152	113.5467930	23.1538310	广东省	广州市	MOBILE	Android	Chrome	360px*800px	B女神	C、26-35岁	1	1	1	0	0	0	0	0	0	0	0	D、1-2个小时	A、无论哪个领域，品牌的产品我都熟悉	4	4	4	4	5	5	4	5	5	5	5	5	4	4	4	4	4	4
Q18X3pxanwA	z7AooDoe	2024-01-12 15:52:42	2024-01-12 16:03:43	661	数据集市	FFJJJr	你在看短视频的时候注意到品牌了吗？	119.96.109.72	114.3215364	30.5673932	湖北省	武汉市	MOBILE	Android	Chrome	412px*846px	B女神	D、36-45岁	1	0	1	1	0	0	0	0	1	0	0	E、2-4个小时	B、在多数领域，品牌还是熟悉的	4	5	4	4	5	4	5	4	4	5	4	5	4	5	4	4	4	5
vw9DPGGypbn	qM69Jxve	2024-01-12 16:00:40	2024-01-12 16:03:38	178	数据集市	FFJJJr	你在看短视频的时候注意到品牌了吗？	117.189.50.76	106.3919790	27.7272980	贵州省	遵义市	MOBILE	Android	WeChat	376px*831px	B女神	B、18-25岁	1	0	1	0	0	0	0	0	1	0	0	D、1-2个小时	B、在多数领域，品牌还是熟悉的	4	4	3	4	3	4	2	3	4	4	5	4	2	2	3	2	2	1
mN9ljvWbzKx	WLG2aa7z	2024-01-12 16:00:13	2024-01-12 16:03:33	200	数据集市	FFJJJr	你在看短视频的时候注意到品牌了吗？	183.197.105.103	116.2215000	37.9372000	河北省	衡水市	MOBILE	Android	WeChat	360px*803px	A男神	C、26-35岁	1	0	1	1	0	0	0	0	1	0	0	E、2-4个小时	B、在多数领域，品牌还是熟悉的	4	4	5	5	5	5	4	5	5	5	5	5	5	5	5	5	1	1
g9Eo4Q8AbKl	BMD1G0o7	2024-01-12 15:57:18	2024-01-12 16:03:24	366	数据集市	FFJJJr	你在看短视频的时候注意到品牌了吗？	106.61.249.225	102.7019340	24.9342030	云南省	昆明市	MOBILE	Android	Chrome	393px*873px	A男神	C、26-35岁	1	0	1	1	0	0	0	0	1	0	0	C、41-60分钟	B、在多数领域，品牌还是熟悉的	4	4	5	5	4	5	5	4	4	5	5	3	4	5	5	4	2	3
NPQ6E6yllOz	J7qzV85L	2024-01-12 15:58:39	2024-01-12 16:03:10	271	数据集市	FFJJJr	你在看短视频的时候注意到品牌了吗？	223.104.1.123	113.3893937	23.1565381	广东省	广州市	MOBILE	iOS	Chrome	375px*667px	B女神	D、36-45岁	1	0	0	1	0	0	0	0	0	0	0	E、2-4个小时	B、在多数领域，品牌还是熟悉的	5	5	3	4	4	3	5	4	5	3	4	4	3	5	5	3	4	5
nZ9G4gB1Eod	J7q5G9q7	2024-01-12 16:01:02	2024-01-12 16:02:53	111	数据集市	FFJJJr	你在看短视频的时候注意到品牌了吗？	223.104.22.207	108.2908100	22.8332150	广西壮族自治区	南宁市	MOBILE	Android	Chrome	360px*796px	B女神	D、36-45岁	1	0	1	0	0	0	0	0	0	0	0	B、21-40分钟	C、在某些特定领域，品牌还是熟悉	3	4	3	4	4	4	3	4	4	4	4	4	3	3	3	3	1	2
boqWBRRJdZn	veE2bwPM	2024-01-12 16:00:04	2024-01-12 16:02:45	161	数据集市	FFJJJr	你在看短视频的时候注意到品牌了吗？	223.104.69.232	114.4371340	22.8257250	广东省	惠州市	MOBILE	iOS	Apple WebKit	390px*844px	B女神	C、26-35岁	1	1	1	1	0	0	1	0	1	0	1	E、2-4个小时	C、在某些特定领域，品牌还是熟悉	4	4	4	4	4	4	4	4	4	4	4	4	4	3	4	3	4	4
mN9ljxoXa0A	4en2None	2024-01-12 16:01:11	2024-01-12 16:02:43	92	数据集市	FFJJJr	你在看短视频的时候注意到品牌了吗？	171.106.96.124	108.0451960	22.8100610	广西壮族自治区	南宁市	MOBILE	iOS	Apple WebKit	414px*736px	B女神	B、18-25岁	1	1	1	1	0	0	0	0	0	0	0	F、4个小时以上	D、我只关心我的喜欢的领域的品牌，其他我不熟悉	4	4	3	4	4	3	3	3	4	4	4	4	2	2	3	2	2	2
g9Eo4VJDyjl	0eyr6X8M	2024-01-12 15:56:57	2024-01-12 16:02:20	323	数据集市	FFJJJr	你在看短视频的时候注意到品牌了吗？	223.104.19.179	114.0986550	32.1034880	河南省	信阳市	MOBILE	Android	Chrome	769px*1174px	B女神	C、26-35岁	1	0	1	0	0	0	0	0	1	0	0	D、1-2个小时	C、在某些特定领域，品牌还是熟悉	4	5	4	5	5	5	4	4	5	4	5	4	5	4	5	5	4	5
mN9ljj4Q2Jg	DMxXgd5M	2024-01-12 16:00:04	2024-01-12 16:01:46	102	数据集市	FFJJJr	你在看短视频的时候注意到品牌了吗？	120.231.111.61	113.3487460	22.5224030	广东省	中山市	MOBILE	Android	Chrome	393px*873px	B女神	B、18-25岁	0	0	1	1	0	0	1	0	0	0	0	D、1-2个小时	C、在某些特定领域，品牌还是熟悉	4	2	4	2	2	2	2	2	4	4	4	4	1	1	1	1	5	3
g9Eo4ZV08Xn	5LwEGZnM	2024-01-12 15:56:27	2024-01-12 16:01:15	288	数据集市	FFJJJr	你在看短视频的时候注意到品牌了吗？	112.17.240.60	120.0820700	29.3781210	浙江省	金华市	MOBILE	Android	Chrome	360px*780px	B女神	B、18-25岁	1	0	1	0	0	0	0	0	0	0	0	C、41-60分钟	C、在某些特定领域，品牌还是熟悉	4	4	5	5	4	4	4	5	4	4	3	5	4	5	4	4	4	4
Q18X3PqGm6G	kMrwakV7	2024-01-12 15:55:12	2024-01-12 16:01:12	360	数据集市	FFJJJr	你在看短视频的时候注意到品牌了吗？	1.71.135.52	112.5463272	37.8699291	山西省	太原市	MOBILE	Android	Chrome	393px*873px	A男神	C、26-35岁	1	1	1	0	0	0	0	0	0	0	0	C、41-60分钟	C、在某些特定领域，品牌还是熟悉	4	5	5	4	4	5	4	4	5	5	4	4	5	5	4	5	3	4
oG1lPRz2W5K	BMDa6Ag7	2024-01-12 15:49:41	2024-01-12 15:59:22	581	数据集市	FFJJJr	你在看短视频的时候注意到品牌了吗？	171.219.184.74	103.9528430	30.7839280	四川省	成都市	MOBILE	Android	WeChat	376px*831px	B女神	B、18-25岁	1	0	1	1	0	0	0	0	0	0	0	C、41-60分钟	E、我只对某几个品牌是熟悉的，其他的领域品牌我都不熟悉	2	4	4	5	2	2	3	4	2	4	2	4	5	4	5	5	2	2
Q18XDkYw6E4	kMr3GnY7	2024-01-12 15:51:05	2024-01-12 15:58:59	474	数据集市	FFJJJr	你在看短视频的时候注意到品牌了吗？	117.165.238.220	116.0697250	27.7635820	江西省	抚州市	MOBILE	Android	Chrome	424px*942px	A男神	B、18-25岁	1	1	0	0	0	0	0	0	0	0	0	D、1-2个小时	D、我只关心我的喜欢的领域的品牌，其他我不熟悉	5	5	4	5	5	3	4	5	1	1	1	2	5	5	3	5	3	5
NPQ65mZ42Rg	VMJzj5dM	2024-01-12 15:52:40	2024-01-12 15:58:06	326	数据集市	FFJJJr	你在看短视频的时候注意到品牌了吗？	117.182.43.18	110.2972681	25.2782583	广西壮族自治区	桂林市	MOBILE	Android	Chrome	393px*873px	A男神	C、26-35岁	1	0	0	1	0	0	0	0	0	0	0	B、21-40分钟	B、在多数领域，品牌还是熟悉的	5	4	5	4	5	5	4	4	5	5	4	4	5	4	4	5	4	5
Q18XDVJNdYv	5M2jDE2M	2024-01-12 15:52:44	2024-01-12 15:57:50	306	数据集市	FFJJJr	你在看短视频的时候注意到品牌了吗？	60.221.229.199	111.6911140	36.3845880	山西省	临汾市	MOBILE	Android	Chrome	381px*824px	A男神	C、26-35岁	1	0	1	0	1	0	0	0	1	0	0	D、1-2个小时	B、在多数领域，品牌还是熟悉的	4	3	5	4	4	5	2	4	5	4	4	5	4	4	4	3	4	4
nZ9GKX8zY8W	Bepq40BM	2024-01-12 15:50:25	2024-01-12 15:57:47	442	数据集市	FFJJJr	你在看短视频的时候注意到品牌了吗？	123.180.236.112	116.4449630	37.9301740	河北省	衡水市	MOBILE	Android	Chrome	360px*800px	B女神	D、36-45岁	1	1	0	0	0	0	0	0	0	0	0	E、2-4个小时	E、我只对某几个品牌是熟悉的，其他的领域品牌我都不熟悉	2	3	3	4	3	2	2	3	4	3	4	4	2	2	3	2	2	2
g9EoPA9z2JJ	0eyKmbP7	2024-01-12 15:51:39	2024-01-12 15:57:43	364	数据集市	FFJJJr	你在看短视频的时候注意到品牌了吗？	120.230.188.251	113.0947140	22.5720100	广东省	江门市	MOBILE	Android	Chrome	412px*915px	B女神	C、26-35岁	1	1	1	1	0	0	0	0	0	0	0	B、21-40分钟	B、在多数领域，品牌还是熟悉的	4	5	5	4	4	5	3	5	4	5	4	4	5	5	5	4	1	2
mN9lPAa84zO	37KZO2GM	2024-01-12 15:49:36	2024-01-12 15:57:27	471	数据集市	FFJJJr	你在看短视频的时候注意到品牌了吗？	223.104.7.142	117.5734110	39.0230300	天津市	市辖区	MOBILE	Android	Chrome	360px*780px	B女神	D、36-45岁	1	1	1	0	0	0	1	0	1	1	0	D、1-2个小时	B、在多数领域，品牌还是熟悉的	4	3	4	5	4	4	3	3	4	4	3	4	4	5	4	3	3	4
Q18XDb0NBP4	5LwjoJq7	2024-01-12 15:50:02	2024-01-12 15:57:23	441	数据集市	FFJJJr	你在看短视频的时候注意到品牌了吗？	113.218.27.192	111.1299340	29.4238050	湖南省	张家界市	MOBILE	Android	Chrome	393px*873px	A男神	C、26-35岁	1	0	1	1	0	0	0	0	1	0	0	E、2-4个小时	B、在多数领域，品牌还是熟悉的	4	5	2	5	4	5	2	4	5	4	2	4	5	4	5	5	5	4
g9EoP1Pd93n	o7j32joL	2024-01-12 15:48:20	2024-01-12 15:57:11	531	数据集市	FFJJJr	你在看短视频的时候注意到品牌了吗？	183.202.123.180	112.8191590	39.5194770	山西省	朔州市	MOBILE	Android	Chrome	360px*792px	B女神	C、26-35岁	1	0	1	0	0	0	0	0	0	0	0	D、1-2个小时	B、在多数领域，品牌还是熟悉的	4	5	3	4	5	3	4	3	4	3	4	5	3	4	5	4	3	4
lAO0PB3o8Z2	BMDaqPo7	2024-01-12 15:50:04	2024-01-12 15:56:51	407	数据集市	FFJJJr	你在看短视频的时候注意到品牌了吗？	123.12.51.69	115.6447667	34.3999827	河南省	商丘市	MOBILE	Android	Chrome	360px*772px	B女神	B、18-25岁	1	1	1	0	0	0	0	0	1	0	0	E、2-4个小时	B、在多数领域，品牌还是熟悉的	5	4	4	5	5	5	2	5	4	5	4	5	2	5	4	2	5	2
g9EoPwq03Wn	z7A9RVy7	2024-01-12 15:51:22	2024-01-12 15:56:45	323	数据集市	FFJJJr	你在看短视频的时候注意到品牌了吗？	183.9.64.101	116.3848686	23.5401642	广东省	揭阳市	MOBILE	iOS	Safari	375px*667px	B女神	C、26-35岁	1	1	0	0	0	0	0	0	0	0	0	E、2-4个小时	A、无论哪个领域，品牌的产品我都熟悉	4	3	5	5	4	5	3	4	3	5	3	4	5	3	4	3	5	4
booPX64D61N	5M2D6EaL	2024-04-25 19:05:38	2024-04-25 19:12:03	385	数据集市	3iM3Av	你在短视频中注意到品牌了没？	117.11.223.204	117.7107100	39.0032000	天津市	市辖区	MOBILE	iOS	Apple WebKit	390px*844px	A男神	C、26-35岁	1	0	1	0	0	0	0	0	0	0	0	D、1-2个小时	C、在某些特定领域，品牌还是熟悉	4	5	5	4	4	5	4	5	5	5	4	5	5	4	4	5	2	1
XyyNGP4NKdD	oe4Q5pxM	2024-04-25 19:06:12	2024-04-25 19:10:31	259	数据集市	3iM3Av	你在短视频中注意到品牌了没？	58.20.175.250	112.3706600	26.9697700	湖南省	衡阳市	MOBILE	Android	Chrome	424px*932px	B女神	B、18-25岁	1	0	1	1	0	0	0	0	1	0	0	D、1-2个小时	A、无论哪个领域，品牌的产品我都熟悉	5	4	5	5	4	5	4	4	2	2	1	2	5	4	4	5	5	4
oGGgRBD3RXd	p7YK6nxe	2024-04-25 19:05:44	2024-04-25 19:10:04	260	数据集市	3iM3Av	你在短视频中注意到品牌了没？	182.118.232.21	113.2656040	35.1773100	河南省	焦作市	MOBILE	Android	WeChat	360px*720px	A男神	C、26-35岁	1	1	1	1	0	0	0	0	1	1	0	D、1-2个小时	E、我只对某几个品牌是熟悉的，其他的领域品牌我都不熟悉	4	5	4	5	4	5	4	4	5	4	4	5	5	5	4	4	5	5
vwwavOAWARW	me3gol9e	2024-04-25 19:06:13	2024-04-25 19:09:21	188	数据集市	3iM3Av	你在短视频中注意到品牌了没？	27.47.42.131	113.4564990	23.4020380	广东省	广州市	MOBILE	Android	Chrome	407px*904px	B女神	C、26-35岁	1	1	0	0	0	0	0	0	1	0	0	E、2-4个小时	C、在某些特定领域，品牌还是熟悉	5	5	5	5	4	5	3	5	3	4	2	4	3	4	2	4	4	5
NPPjvGDx8PR	BepkWdNL	2024-04-25 19:05:38	2024-04-25 19:08:25	167	数据集市	3iM3Av	你在短视频中注意到品牌了没？	120.43.110.52	117.8121827	24.4498159	福建省	漳州市	MOBILE	iOS	Apple WebKit	390px*844px	A男神	D、36-45岁	1	1	1	1	0	0	0	0	0	0	0	D、1-2个小时	B、在多数领域，品牌还是熟悉的	4	5	4	4	5	4	5	5	4	5	4	4	5	4	5	4	5	4
Q11552qqDbY	QL0OwVJ7	2024-04-25 18:55:40	2024-04-25 19:01:31	351	数据集市	3iM3Av	你在短视频中注意到品牌了没？	223.104.10.77	115.8189560	28.7161760	江西省	南昌市	MOBILE	Android	Chrome	360px*800px	A男神	F、55岁以上	1	1	0	0	0	0	0	0	0	0	0	C、41-60分钟	C、在某些特定领域，品牌还是熟悉	4	5	5	4	4	4	5	4	5	5	4	4	4	5	4	4	4	4
g99Xm3E3NzQ	0eyook97	2024-04-25 18:50:15	2024-04-25 18:58:59	524	数据集市	3iM3Av	你在短视频中注意到品牌了没？	183.42.133.169	111.4580090	22.3794430	广东省	茂名市	MOBILE	Android	Chrome	393px*851px	B女神	C、26-35岁	1	1	1	1	0	0	0	0	0	0	0	C、41-60分钟	E、我只对某几个品牌是熟悉的，其他的领域品牌我都不熟悉	4	5	4	5	5	4	5	4	5	4	5	4	4	5	4	5	3	5
nZZqkXpJyQn	kM18YJDe	2024-04-25 18:28:29	2024-04-25 18:58:18	1789	数据集市	3iM3Av	你在短视频中注意到品牌了没？	121.204.205.156	119.2964700	26.0742100	福建省	福州市	MOBILE	Android	Chrome	360px*760px	A男神	C、26-35岁	1	1	0	0	0	0	0	0	0	0	0	C、41-60分钟	B、在多数领域，品牌还是熟悉的	4	4	5	4	4	5	5	4	4	5	4	4	5	5	4	4	4	4
Q115n934k2A	9LQzjbbe	2024-04-25 18:27:42	2024-04-25 18:56:41	1739	数据集市	3iM3Av	你在短视频中注意到品牌了没？	27.150.16.87	119.2965900	26.0998200	福建省	福建省	COMPUTER	Windows	Chrome	1920px*1080px	B女神	C、26-35岁	1	1	1	0	1	0	0	0	0	0	0	D、1-2个小时	D、我只关心我的喜欢的领域的品牌，其他我不熟悉	4	5	4	5	4	4	5	4	5	4	5	4	5	4	5	5	3	4
nZZqkQ3O4Kd	WLGW2vEL	2024-04-25 18:27:39	2024-04-25 18:55:36	1677	数据集市	3iM3Av	你在短视频中注意到品牌了没？	114.96.80.44	118.3168300	32.3018100	安徽省	滁州市	COMPUTER	Windows	Chrome	1920px*1080px	B女神	C、26-35岁	1	0	1	0	0	0	0	0	0	0	0	B、21-40分钟	B、在多数领域，品牌还是熟悉的	4	4	5	5	4	4	5	4	4	5	4	4	5	5	4	4	4	4
booPE1jggkl	kM18jGke	2024-04-25 18:27:44	2024-04-25 18:54:24	1600	数据集市	3iM3Av	你在短视频中注意到品牌了没？	117.62.205.185	118.7629500	32.0607100	江苏省	江苏省	COMPUTER	Windows	Chrome	1920px*1080px	B女神	E、45岁-55岁	1	1	0	0	0	0	0	0	0	0	0	E、2-4个小时	D、我只关心我的喜欢的领域的品牌，其他我不熟悉	4	4	5	5	3	5	2	4	5	5	4	4	2	1	1	2	1	2
NPPj2J8jERg	Ke54kAvL	2024-04-25 18:27:46	2024-04-25 18:53:11	1525	数据集市	3iM3Av	你在短视频中注意到品牌了没？	106.225.128.2	115.9191298	28.6745131	江西省	南昌市	COMPUTER	Windows	Chrome	1920px*1080px	B女神	D、36-45岁	1	1	1	0	0	0	0	0	0	0	0	D、1-2个小时	C、在某些特定领域，品牌还是熟悉	4	4	4	5	3	4	3	4	3	3	2	4	3	4	3	4	4	3
nZZqk049E2R	xLVlZmlM	2024-04-25 18:49:28	2024-04-25 18:53:10	222	数据集市	3iM3Av	你在短视频中注意到品牌了没？	117.28.39.51	118.4089708	24.7196909	福建省	泉州市	MOBILE	iOS	Apple WebKit	430px*932px	A男神	B、18-25岁	1	1	0	0	0	0	0	0	0	0	0	F、4个小时以上	D、我只关心我的喜欢的领域的品牌，其他我不熟悉	4	5	5	4	4	3	4	4	5	4	5	5	4	5	4	4	4	4
Q115knwDRa4	ve8RE147	2024-04-25 18:42:27	2024-04-25 18:52:17	590	数据集市	3iM3Av	你在短视频中注意到品牌了没？	125.124.124.164	120.1551500	30.2741500	浙江省	杭州市	COMPUTER	Windows	Chrome	1920px*1080px	A男神	C、26-35岁	1	1	1	1	0	0	0	0	0	0	0	D、1-2个小时	C、在某些特定领域，品牌还是熟悉	4	5	4	4	5	4	4	5	4	4	5	4	4	5	4	4	4	5
XyyN44zVB0d	RMWyQyEL	2024-04-25 18:42:29	2024-04-25 18:52:02	573	数据集市	3iM3Av	你在短视频中注意到品牌了没？	14.116.212.192	113.2643600	23.1290800	广东省	广州市	COMPUTER	Windows	Chrome	1920px*1080px	A男神	C、26-35岁	1	1	0	1	0	0	0	0	0	0	0	D、1-2个小时	B、在多数领域，品牌还是熟悉的	4	5	4	4	5	4	4	5	4	5	4	4	5	4	4	5	4	5
oGGgm3yJVaW	J7BoZRdL	2024-04-25 18:42:29	2024-04-25 18:51:40	551	数据集市	3iM3Av	你在短视频中注意到品牌了没？	203.56.198.114	119.2965900	26.0998200	福建省	福建省	COMPUTER	Windows	Chrome	1920px*1080px	A男神	C、26-35岁	1	1	1	1	1	0	0	0	1	1	0	D、1-2个小时	B、在多数领域，品牌还是熟悉的	4	4	5	5	4	4	5	5	4	5	5	4	4	5	4	5	4	5
XyyN4Vg2oAB	BMD2wZ3L	2024-04-25 18:46:45	2024-04-25 18:51:03	258	数据集市	3iM3Av	你在短视频中注意到品牌了没？	171.216.50.60	106.6364220	31.8058270	四川省	巴中市	MOBILE	Android	Chrome	361px*801px	B女神	C、26-35岁	1	1	1	0	0	0	0	0	0	0	0	D、1-2个小时	C、在某些特定领域，品牌还是熟悉	4	5	4	4	5	5	2	4	4	5	4	5	4	4	5	4	4	4
oGGgmq4jzo4	5Lwy8AzM	2024-04-25 18:42:36	2024-04-25 18:51:02	506	数据集市	3iM3Av	你在短视频中注意到品牌了没？	183.57.154.191	113.2662700	23.1317100	广东省	广东省	COMPUTER	Windows	Chrome	1920px*1080px	B女神	C、26-35岁	1	0	0	1	0	0	0	0	1	1	0	D、1-2个小时	D、我只关心我的喜欢的领域的品牌，其他我不熟悉	4	5	4	5	4	5	3	4	4	4	3	4	3	3	4	3	1	2
XyyN4V9qAyO	BepEXxZM	2024-04-25 18:46:48	2024-04-25 18:51:02	254	数据集市	3iM3Av	你在短视频中注意到品牌了没？	171.208.46.139	106.6360200	31.7895600	四川省	巴中市	MOBILE	Android	Chrome	360px*800px	B女神	C、26-35岁	1	0	1	1	0	0	0	0	1	0	0	E、2-4个小时	D、我只关心我的喜欢的领域的品牌，其他我不熟悉	4	4	4	4	5	5	3	5	4	4	4	4	3	4	4	3	3	3
NPPjXVWDkgm	kM18nmBe	2024-04-25 18:28:37	2024-04-25 18:50:59	1342	数据集市	3iM3Av	你在短视频中注意到品牌了没？	14.152.66.70	113.2662700	23.1317100	广东省	广东省	COMPUTER	Windows	Chrome	1920px*1080px	A男神	C、26-35岁	1	1	0	0	1	0	0	0	0	1	0	C、41-60分钟	B、在多数领域，品牌还是熟悉的	5	4	5	5	4	5	4	5	5	5	4	5	5	5	4	5	4	5
oGGgm52Z2A4	J7qr9lyL	2024-04-25 18:42:17	2024-04-25 18:50:11	474	数据集市	3iM3Av	你在短视频中注意到品牌了没？	116.253.39.39	111.5218680	24.4144140	广西壮族自治区	贺州市	MOBILE	Android	Chrome	355px*793px	B女神	C、26-35岁	0	1	0	1	0	0	0	0	0	0	0	D、1-2个小时	E、我只对某几个品牌是熟悉的，其他的领域品牌我都不熟悉	5	3	4	5	5	3	2	4	5	5	4	5	2	1	2	2	2	3
nZZqol9lWvA	5M2zGE8M	2024-04-25 18:42:18	2024-04-25 18:50:06	468	数据集市	3iM3Av	你在短视频中注意到品牌了没？	223.104.90.213	108.2702108	22.7542549	广西壮族自治区	南宁市	MOBILE	iOS	Apple WebKit	375px*667px	A男神	C、26-35岁	1	0	1	1	0	0	0	0	0	0	0	D、1-2个小时	B、在多数领域，品牌还是熟悉的	4	5	5	4	4	5	5	4	5	5	4	4	5	5	4	5	4	5
XyyN4QVVOG8	5M2zrXDM	2024-04-25 18:42:25	2024-04-25 18:50:03	458	数据集市	3iM3Av	你在短视频中注意到品牌了没？	117.181.221.193	110.3229619	25.2528235	广西壮族自治区	桂林市	MOBILE	iOS	Apple WebKit	375px*667px	B女神	D、36-45岁	1	0	1	0	1	1	0	0	0	0	0	D、1-2个小时	A、无论哪个领域，品牌的产品我都熟悉	4	5	4	5	4	5	4	5	4	4	5	5	4	4	5	4	4	5
oGGgm4DwPNO	me3Jnj9L	2024-04-25 18:42:37	2024-04-25 18:49:56	439	数据集市	3iM3Av	你在短视频中注意到品牌了没？	113.219.216.189	112.9834000	28.1126600	湖南省	湖南省	MOBILE	Android	Chrome	393px*851px	B女神	C、26-35岁	0	0	1	0	0	0	0	0	0	0	1	D、1-2个小时	B、在多数领域，品牌还是熟悉的	3	4	4	5	4	5	3	3	5	4	3	4	2	3	4	3	2	2
mNN8VgR4J2K	ve8R3k07	2024-04-25 18:45:28	2024-04-25 18:49:51	263	数据集市	3iM3Av	你在短视频中注意到品牌了没？	1.49.117.192	107.5222600	26.2542700	贵州省	黔南布依族苗族自治州	MOBILE	Android	Chrome	384px*804px	B女神	C、26-35岁	0	0	1	0	0	0	0	0	1	0	0	C、41-60分钟	D、我只关心我的喜欢的领域的品牌，其他我不熟悉	5	5	4	5	4	4	3	4	5	4	5	5	4	5	4	4	2	1
lAAyGnqyNp9	27aKV2Ne	2024-04-25 18:48:20	2024-04-25 18:49:42	82	数据集市	3iM3Av	你在短视频中注意到品牌了没？	144.12.91.254	118.6746600	37.4336500	山东省	东营市	MOBILE	Android	Chrome	412px*915px	A男神	C、26-35岁	1	1	0	1	1	0	0	0	1	0	0	E、2-4个小时	C、在某些特定领域，品牌还是熟悉	4	5	3	4	4	5	3	4	4	5	3	4	3	5	5	4	2	3
lAAyG2Ra6Eq	z7lYJN9L	2024-04-25 18:45:52	2024-04-25 18:49:10	198	数据集市	3iM3Av	你在短视频中注意到品牌了没？	49.64.242.29	118.7629500	32.0607100	江苏省	江苏省	MOBILE	Android	Chrome	360px*740px	A男神	C、26-35岁	1	1	1	1	0	0	0	0	0	0	0	E、2-4个小时	B、在多数领域，品牌还是熟悉的	5	4	5	5	5	5	4	5	5	5	4	5	5	5	4	4	4	5
NPPjXGr24gm	Ke5gzq87	2024-04-25 18:45:19	2024-04-25 18:48:20	181	数据集市	3iM3Av	你在短视频中注意到品牌了没？	117.181.198.89	109.0656740	22.8445640	广西壮族自治区	南宁市	MOBILE	Android	Chrome	412px*915px	A男神	C、26-35岁	1	1	1	1	0	0	0	0	1	0	0	D、1-2个小时	B、在多数领域，品牌还是熟悉的	4	4	5	4	5	5	4	5	4	5	4	5	5	5	4	4	4	4
XyyN4JW0J15	xebZnNde	2024-04-25 18:40:07	2024-04-25 18:46:17	370	数据集市	3iM3Av	你在短视频中注意到品牌了没？	106.58.172.181	102.8332200	24.8796600	云南省	昆明市	MOBILE	Android	Chrome	360px*760px	B女神	C、26-35岁	1	0	0	1	0	0	0	0	0	0	0	E、2-4个小时	B、在多数领域，品牌还是熟悉的	3	5	5	5	3	5	1	4	5	4	3	4	5	5	4	5	1	1
lAAyJ6JVyyp	0eyn3N9M	2024-04-25 18:41:36	2024-04-25 18:45:43	247	数据集市	3iM3Av	你在短视频中注意到品牌了没？	182.151.58.39	104.0757200	30.6508900	四川省	四川省	MOBILE	Android	Chrome	360px*740px	B女神	B、18-25岁	1	0	1	0	0	0	0	0	0	0	0	E、2-4个小时	E、我只对某几个品牌是熟悉的，其他的领域品牌我都不熟悉	4	5	4	4	5	5	4	5	4	4	5	5	4	4	5	5	1	2
XyyNrnv9xGj	WLGoYzEL	2024-04-25 18:29:13	2024-04-25 18:45:21	968	数据集市	3iM3Av	你在短视频中注意到品牌了没？	182.44.61.77	117.0207600	36.6682600	山东省	山东省	MOBILE	Android	Chrome	412px*846px	A男神	C、26-35岁	1	1	1	1	0	0	1	1	1	0	0	E、2-4个小时	B、在多数领域，品牌还是熟悉的	4	4	5	5	5	4	4	4	3	4	4	5	4	4	5	4	2	3
WQQAXKAgd1P	5LmEgpdL	2024-04-25 18:38:48	2024-04-25 18:44:03	315	数据集市	3iM3Av	你在短视频中注意到品牌了没？	183.154.93.7	120.0772048	29.3805107	浙江省	金华市	MOBILE	iOS	Apple WebKit	375px*667px	B女神	B、18-25岁	0	0	1	0	0	0	0	0	0	0	1	B、21-40分钟	E、我只对某几个品牌是熟悉的，其他的领域品牌我都不熟悉	2	2	2	1	2	1	2	3	3	2	3	3	4	4	4	2	4	3
g99XlJOyE68	5M2ZG9lM	2024-04-25 18:39:25	2024-04-25 18:43:46	261	数据集市	3iM3Av	你在短视频中注意到品牌了没？	116.169.2.103	104.6031530	31.4512620	四川省	绵阳市	MOBILE	Android	Chrome	360px*800px	B女神	B、18-25岁	1	0	1	1	0	0	0	0	0	0	0	C、41-60分钟	D、我只关心我的喜欢的领域的品牌，其他我不熟悉	4	5	5	5	4	5	4	4	5	4	4	5	5	5	4	4	4	5
lAAyJkj04v4	JekdywbM	2024-04-25 18:26:18	2024-04-25 18:42:57	999	数据集市	3iM3Av	你在短视频中注意到品牌了没？	180.130.10.198	102.7657010	24.7461460	云南省	昆明市	MOBILE	Android	Chrome	360px*780px	B女神	C、26-35岁	1	0	1	0	0	0	0	0	1	0	0	C、41-60分钟	B、在多数领域，品牌还是熟悉的	4	5	5	4	4	5	4	5	5	4	5	5	4	5	5	4	4	5
g99XlwPJRW5	me3o2owe	2024-04-25 18:26:24	2024-04-25 18:42:25	961	数据集市	3iM3Av	你在短视频中注意到品牌了没？	124.225.170.35	110.3486300	20.0199700	海南省	海南省	MOBILE	Android	Chrome	393px*851px	A男神	B、18-25岁	1	1	0	1	0	0	0	0	0	0	0	E、2-4个小时	D、我只关心我的喜欢的领域的品牌，其他我不熟悉	4	5	5	4	5	3	2	4	3	5	4	5	3	4	4	5	2	5
g99Xlrd0EvQ	9LQZQK4e	2024-04-25 18:30:21	2024-04-25 18:41:19	658	数据集市	3iM3Av	你在短视频中注意到品牌了没？	139.214.161.218	124.8169800	45.1718500	吉林省	松原市	MOBILE	Android	Chrome	360px*760px	B女神	E、45岁-55岁	1	1	1	1	1	0	1	1	1	1	0	D、1-2个小时	C、在某些特定领域，品牌还是熟悉	5	4	5	5	4	4	5	5	4	5	4	5	5	4	5	5	5	4
Q115Gdxdovd	QL0o3om7	2024-04-25 18:26:52	2024-04-25 18:41:03	851	数据集市	3iM3Av	你在短视频中注意到品牌了没？	125.124.73.170	120.1551500	30.2741500	浙江省	杭州市	MOBILE	Android	Chrome	412px*846px	A男神	C、26-35岁	1	0	0	0	0	0	0	0	0	0	0	C、41-60分钟	D、我只关心我的喜欢的领域的品牌，其他我不熟悉	3	4	3	5	4	4	2	3	2	2	2	4	2	2	2	3	2	1
Q115GawAdAY	WMRZmx5M	2024-04-25 18:30:20	2024-04-25 18:41:02	642	数据集市	3iM3Av	你在短视频中注意到品牌了没？	113.250.182.165	106.5485537	29.5549125	重庆市	市辖区	MOBILE	Android	Chrome	393px*830px	B女神	B、18-25岁	1	0	1	0	0	0	0	0	0	0	0	E、2-4个小时	D、我只关心我的喜欢的领域的品牌，其他我不熟悉	4	4	4	5	5	3	3	4	5	5	4	4	4	5	5	5	2	2
Q115GNl2n2Q	leNZbnWe	2024-04-25 18:30:19	2024-04-25 18:40:47	628	数据集市	3iM3Av	你在短视频中注意到品牌了没？	125.74.95.191	103.8263400	36.0594200	甘肃省	甘肃省	MOBILE	Android	Chrome	412px*846px	B女神	D、36-45岁	1	1	1	1	0	0	0	0	1	1	0	C、41-60分钟	C、在某些特定领域，品牌还是熟悉	3	2	4	4	3	4	4	3	4	5	3	4	2	3	2	2	1	1
booPdaZDGDN	VMJZ6mkM	2024-04-25 18:34:53	2024-04-25 18:40:39	346	数据集市	3iM3Av	你在短视频中注意到品牌了没？	144.0.224.221	115.0995240	35.2908740	山东省	菏泽市	MOBILE	Android	Chrome	360px*800px	B女神	D、36-45岁	1	0	1	1	0	0	0	1	0	0	0	C、41-60分钟	D、我只关心我的喜欢的领域的品牌，其他我不熟悉	3	4	3	4	3	4	2	4	4	4	3	4	3	3	3	3	4	3
Q115G08DPl4	37KZZGGM	2024-04-25 18:30:19	2024-04-25 18:40:32	613	数据集市	3iM3Av	你在短视频中注意到品牌了没？	182.106.191.98	117.2027500	29.3000500	江西省	景德镇市	MOBILE	Android	Chrome	360px*740px	B女神	C、26-35岁	1	1	0	1	0	0	0	0	1	0	0	E、2-4个小时	D、我只关心我的喜欢的领域的品牌，其他我不熟悉	4	4	5	4	4	5	3	4	4	4	3	3	4	3	3	4	4	3
lAAyJxzngq9	aMgqr1wL	2024-04-25 18:26:10	2024-04-25 18:40:23	853	数据集市	3iM3Av	你在短视频中注意到品牌了没？	106.61.93.69	102.7657270	24.7463730	云南省	昆明市	MOBILE	Android	Chrome	360px*780px	B女神	D、36-45岁	1	1	1	1	0	0	0	0	1	0	0	F、4个小时以上	B、在多数领域，品牌还是熟悉的	5	5	5	5	2	5	2	4	4	5	2	5	4	4	4	4	5	5
nZZqAN6J16a	veElz9WL	2024-04-25 18:25:42	2024-04-25 18:40:22	880	数据集市	3iM3Av	你在短视频中注意到品牌了没？	125.94.105.135	113.7517900	23.0206700	广东省	东莞市	MOBILE	Android	Chrome	360px*640px	B女神	B、18-25岁	1	1	0	0	0	0	0	0	0	0	0	B、21-40分钟	D、我只关心我的喜欢的领域的品牌，其他我不熟悉	4	5	5	4	5	4	3	4	2	4	5	5	4	5	4	4	3	4
vwwaVwlAmXQ	ve8oo5wL	2024-04-25 18:30:18	2024-04-25 18:40:16	598	数据集市	3iM3Av	你在短视频中注意到品牌了没？	106.119.166.0	114.5054340	38.0430537	河北省	石家庄市	MOBILE	Android	Chrome	360px*740px	A男神	C、26-35岁	1	1	0	0	1	1	0	1	1	0	0	F、4个小时以上	C、在某些特定领域，品牌还是熟悉	4	5	4	5	4	4	4	5	4	5	4	4	4	5	4	4	3	4
vwwaVwbJ4YW	J7BqRqpM	2024-04-25 18:25:43	2024-04-25 18:40:14	871	数据集市	3iM3Av	你在短视频中注意到品牌了没？	219.151.149.30	106.5507300	29.5647100	重庆市	重庆市	MOBILE	Android	Chrome	360px*640px	B女神	D、36-45岁	1	1	0	0	0	0	0	0	0	0	0	C、41-60分钟	B、在多数领域，品牌还是熟悉的	4	5	5	3	5	4	3	4	4	4	3	4	5	5	4	5	3	4
XyyNrEzVArj	QL00xQNL	2024-04-25 18:25:44	2024-04-25 18:40:07	863	数据集市	3iM3Av	你在短视频中注意到品牌了没？	113.250.164.110	106.6304300	29.7179800	重庆市	市辖区	MOBILE	Android	Chrome	360px*640px	B女神	B、18-25岁	0	0	1	1	0	0	0	1	1	0	0	B、21-40分钟	C、在某些特定领域，品牌还是熟悉	4	3	4	4	3	4	3	4	3	4	3	3	3	4	3	3	3	2
mNN8pj104zO	5M2D6BaL	2024-04-25 18:25:45	2024-04-25 18:39:57	852	数据集市	3iM3Av	你在短视频中注意到品牌了没？	219.153.106.15	106.5507300	29.5647100	重庆市	重庆市	MOBILE	Android	Chrome	360px*640px	B女神	C、26-35岁	1	0	1	1	0	0	0	0	1	1	0	D、1-2个小时	C、在某些特定领域，品牌还是熟悉	4	5	4	5	5	4	5	4	4	5	4	5	5	4	5	4	2	3
g99Xl4Bon48	veE4lw4L	2024-04-25 18:25:40	2024-04-25 18:40:02	862	数据集市	3iM3Av	你在短视频中注意到品牌了没？	119.84.141.173	106.5507300	29.5647100	重庆市	重庆市	MOBILE	Android	Chrome	360px*640px	A男神	C、26-35岁	1	0	1	0	0	0	0	0	0	0	0	C、41-60分钟	D、我只关心我的喜欢的领域的品牌，其他我不熟悉	4	5	5	4	1	5	2	5	4	4	5	4	1	3	4	2	4	2
lAAyJPoYnOJ	BMDooAge	2024-04-25 18:30:18	2024-04-25 18:40:01	583	数据集市	3iM3Av	你在短视频中注意到品牌了没？	14.116.146.110	113.2662700	23.1317100	广东省	广东省	MOBILE	Android	Chrome	360px*760px	A男神	C、26-35岁	1	1	0	0	0	0	0	0	0	0	0	B、21-40分钟	D、我只关心我的喜欢的领域的品牌，其他我不熟悉	4	5	4	5	4	4	3	4	3	3	3	4	4	5	4	4	1	1
mNN8pDXnpjD	5M2D6PqL	2024-04-25 18:25:34	2024-04-25 18:39:46	852	数据集市	3iM3Av	你在短视频中注意到品牌了没？	219.151.158.164	106.5507300	29.5647100	重庆市	重庆市	MOBILE	Android	Chrome	360px*640px	B女神	C、26-35岁	1	1	0	0	0	0	0	0	1	0	0	C、41-60分钟	C、在某些特定领域，品牌还是熟悉	4	5	4	5	5	4	3	4	4	5	4	5	4	4	4	5	3	4
vwwaVb8Nqdv	veEBB56M	2024-04-25 18:30:16	2024-04-25 18:39:47	571	数据集市	3iM3Av	你在短视频中注意到品牌了没？	125.76.158.64	108.9542400	34.2648600	陕西省	陕西省	MOBILE	Android	Chrome	412px*846px	A男神	C、26-35岁	1	1	1	0	0	0	0	0	0	0	0	E、2-4个小时	B、在多数领域，品牌还是熟悉的	4	4	4	5	4	4	3	4	4	5	4	4	5	4	4	4	4	3
lAAyJgRnWyx	qM60rPdL	2024-04-25 18:25:43	2024-04-25 18:39:36	833	数据集市	3iM3Av	你在短视频中注意到品牌了没？	219.153.109.82	106.5485537	29.5549125	重庆市	市辖区	MOBILE	Android	Chrome	360px*640px	B女神	C、26-35岁	1	1	1	1	0	0	0	0	0	0	0	E、2-4个小时	B、在多数领域，品牌还是熟悉的	4	5	4	4	5	4	5	4	5	4	5	4	5	4	4	5	3	4
Q115GPy3Zl4	kM10mJWe	2024-04-25 18:25:50	2024-04-25 18:39:41	831	数据集市	3iM3Av	你在短视频中注意到品牌了没？	219.151.151.147	106.5507300	29.5647100	重庆市	重庆市	MOBILE	Android	Chrome	360px*640px	B女神	C、26-35岁	0	1	1	0	0	0	0	0	1	0	0	D、1-2个小时	C、在某些特定领域，品牌还是熟悉	3	3	4	4	3	5	3	3	5	4	4	5	4	4	3	4	3	2
mNN8pWEPYqp	p7YxvQlM	2024-04-25 18:32:57	2024-04-25 18:39:37	400	数据集市	3iM3Av	你在短视频中注意到品牌了没？	183.46.64.12	113.1790130	23.4551310	广东省	广州市	MOBILE	Android	Chrome	412px*915px	B女神	C、26-35岁	0	0	1	1	0	0	0	0	1	0	0	E、2-4个小时	B、在多数领域，品牌还是熟悉的	4	3	4	5	3	2	2	4	4	4	3	4	5	5	4	5	2	4
vwwaV08aXGV	aMgxwwl7	2024-04-25 18:26:02	2024-04-25 18:39:32	810	数据集市	3iM3Av	你在短视频中注意到品牌了没？	125.94.234.247	113.2662700	23.1317100	广东省	广东省	MOBILE	Android	Chrome	360px*640px	B女神	C、26-35岁	1	1	0	0	0	0	0	0	1	0	0	B、21-40分钟	B、在多数领域，品牌还是熟悉的	3	3	4	3	4	4	3	4	5	5	3	4	5	5	5	5	1	1
booPd1yrV8Y	RMWKrDXM	2024-04-25 18:30:15	2024-04-25 18:39:34	559	数据集市	3iM3Av	你在短视频中注意到品牌了没？	106.225.209.131	115.9191298	28.6745131	江西省	南昌市	MOBILE	Android	Chrome	393px*851px	B女神	C、26-35岁	1	1	1	1	1	0	0	0	1	0	0	D、1-2个小时	C、在某些特定领域，品牌还是熟悉	5	5	5	5	5	5	5	5	5	5	5	5	5	5	5	5	1	1
Q115G2VE41b	z7A8nErM	2024-04-25 18:25:37	2024-04-25 18:39:23	826	数据集市	3iM3Av	你在短视频中注意到品牌了没？	182.151.21.230	104.0647600	30.5702000	四川省	成都市	MOBILE	Android	Chrome	360px*640px	B女神	B、18-25岁	1	0	0	0	0	0	0	0	0	0	1	D、1-2个小时	C、在某些特定领域，品牌还是熟悉	4	5	4	5	5	5	2	4	3	2	2	3	5	5	4	4	1	2
Q115G2rpdxA	4enE2jnL	2024-04-25 18:25:53	2024-04-25 18:39:29	816	数据集市	3iM3Av	你在短视频中注意到品牌了没？	182.151.31.245	104.0757200	30.6508900	四川省	四川省	MOBILE	Android	Chrome	360px*640px	A男神	C、26-35岁	1	0	1	1	0	0	0	0	1	0	0	D、1-2个小时	D、我只关心我的喜欢的领域的品牌，其他我不熟悉	5	4	4	5	4	5	5	4	5	4	4	5	5	4	4	4	5	4
booPdrADG9n	leNZVaRe	2024-04-25 18:26:26	2024-04-25 18:39:27	781	数据集市	3iM3Av	你在短视频中注意到品牌了没？	125.74.93.174	103.8263400	36.0594200	甘肃省	甘肃省	MOBILE	Android	Chrome	360px*760px	B女神	C、26-35岁	1	0	1	1	0	0	0	0	0	0	0	C、41-60分钟	B、在多数领域，品牌还是熟悉的	5	4	4	5	4	5	4	5	4	4	3	4	3	5	4	4	2	2
Q115G2BZWwW	DMxEx9a7	2024-04-25 18:25:34	2024-04-25 18:39:26	832	数据集市	3iM3Av	你在短视频中注意到品牌了没？	14.215.120.105	113.2662700	23.1317100	广东省	广东省	MOBILE	Android	Chrome	360px*640px	A男神	D、36-45岁	1	1	0	0	0	0	0	0	1	0	0	D、1-2个小时	D、我只关心我的喜欢的领域的品牌，其他我不熟悉	3	3	3	4	3	4	3	3	4	4	3	4	3	3	3	4	4	4
XyyNrpGaWo8	5M2D6QDL	2024-04-25 18:25:44	2024-04-25 18:39:21	817	数据集市	3iM3Av	你在短视频中注意到品牌了没？	118.121.204.21	104.0757200	30.6508900	四川省	四川省	MOBILE	Android	Chrome	360px*640px	B女神	B、18-25岁	1	1	0	0	0	0	0	0	1	0	0	F、4个小时以上	B、在多数领域，品牌还是熟悉的	4	5	5	5	3	2	1	4	3	3	1	3	1	1	3	2	1	2
XyyNrpybYXO	AM9j8zn7	2024-04-25 18:30:12	2024-04-25 18:39:14	542	数据集市	3iM3Av	你在短视频中注意到品牌了没？	182.43.18.38	117.0207600	36.6682600	山东省	山东省	MOBILE	Android	Chrome	360px*740px	A男神	B、18-25岁	1	1	0	1	0	0	0	0	0	0	0	F、4个小时以上	E、我只对某几个品牌是熟悉的，其他的领域品牌我都不熟悉	5	5	5	5	5	4	3	5	5	5	4	5	4	5	4	5	2	2
Q115GJwagg4	5M2qvPAe	2024-04-25 18:30:13	2024-04-25 18:39:01	528	数据集市	3iM3Av	你在短视频中注意到品牌了没？	123.53.53.159	113.7532200	34.7657100	河南省	河南省	MOBILE	Android	Chrome	393px*830px	B女神	C、26-35岁	0	0	1	1	0	0	0	0	0	0	1	E、2-4个小时	B、在多数领域，品牌还是熟悉的	4	4	4	5	3	4	2	4	4	5	5	5	2	3	4	4	3	3
NPPjznKz85z	BepkW8wL	2024-04-25 18:30:14	2024-04-25 18:38:49	515	数据集市	3iM3Av	你在短视频中注意到品牌了没？	182.44.47.58	115.4691250	35.2401634	山东省	菏泽市	MOBILE	Android	Chrome	412px*846px	B女神	B、18-25岁	1	1	0	0	0	0	0	0	0	0	0	D、1-2个小时	C、在某些特定领域，品牌还是熟悉	2	5	4	5	4	4	3	4	3	4	5	4	5	4	3	3	1	1
XyyNrjlQw0d	8MZm91e3	2024-04-25 18:34:28	2024-04-25 18:38:26	238	数据集市	3iM3Av	你在短视频中注意到品牌了没？	120.207.223.94	112.8258730	35.4766710	山西省	晋城市	MOBILE	Android	Chrome	361px*801px	A男神	B、18-25岁	1	0	0	0	0	0	0	0	0	0	0	E、2-4个小时	B、在多数领域，品牌还是熟悉的	3	3	3	3	2	3	4	3	3	3	3	3	3	2	4	2	5	4
lAAyXoP0Rjg	QL0DBANL	2024-04-25 18:32:22	2024-04-25 18:37:52	330	数据集市	3iM3Av	你在短视频中注意到品牌了没？	39.144.45.101	121.4501490	31.3246430	上海市	市辖区	MOBILE	Android	WeChat	360px*800px	B女神	B、18-25岁	1	1	1	0	0	0	0	0	1	0	0	F、4个小时以上	C、在某些特定领域，品牌还是熟悉	4	5	4	5	3	4	2	4	5	4	3	4	5	4	5	3	4	4
Q115gAmx2Qv	4eny8O0L	2024-04-25 18:26:22	2024-04-25 18:37:45	683	数据集市	3iM3Av	你在短视频中注意到品牌了没？	36.103.179.171	106.2586700	38.4711700	宁夏回族自治区	宁夏回族自治区	COMPUTER	Windows	Chrome	1920px*1080px	B女神	B、18-25岁	1	0	0	0	0	0	0	0	0	0	0	D、1-2个小时	D、我只关心我的喜欢的领域的品牌，其他我不熟悉	5	4	5	5	4	4	5	4	5	5	4	5	2	5	4	3	4	5
WQQAjEabYYb	5M2Q6lDe	2024-04-25 18:31:33	2024-04-25 18:37:44	371	数据集市	3iM3Av	你在短视频中注意到品牌了没？	60.221.124.13	112.8256810	35.4770750	山西省	晋城市	MOBILE	Android	Chrome	393px*873px	B女神	C、26-35岁	1	0	0	0	0	0	0	0	0	0	0	E、2-4个小时	E、我只对某几个品牌是熟悉的，其他的领域品牌我都不熟悉	3	4	5	4	4	5	4	5	4	4	5	5	4	4	5	4	2	1
XyyNaNYRyOj	z7lOGW5M	2024-04-25 18:34:11	2024-04-25 18:37:33	202	数据集市	3iM3Av	你在短视频中注意到品牌了没？	116.169.4.160	108.0359150	32.0738070	四川省	达州市	MOBILE	Android	Chrome	360px*770px	B女神	B、18-25岁	1	0	1	0	0	0	0	0	0	0	0	D、1-2个小时	E、我只对某几个品牌是熟悉的，其他的领域品牌我都不熟悉	3	3	3	4	4	4	3	3	4	3	4	3	2	2	4	2	4	4
lAAyXyDBgag	37Ko3Ov7	2024-04-25 18:34:13	2024-04-25 18:37:31	198	数据集市	3iM3Av	你在短视频中注意到品牌了没？	36.139.195.157	108.1911670	31.5849890	四川省	达州市	MOBILE	Android	Chrome	360px*780px	B女神	B、18-25岁	1	1	1	1	0	0	0	0	0	0	0	D、1-2个小时	B、在多数领域，品牌还是熟悉的	3	2	3	4	2	3	3	3	4	4	4	3	4	3	4	4	5	4
mNN8r82obxx	me31zDD7	2024-04-25 18:34:05	2024-04-25 18:37:32	207	数据集市	3iM3Av	你在短视频中注意到品牌了没？	171.212.34.206	107.6151695	31.4892453	四川省	达州市	MOBILE	iOS	Apple WebKit	393px*852px	A男神	B、18-25岁	1	1	1	0	0	0	0	0	0	0	0	C、41-60分钟	D、我只关心我的喜欢的领域的品牌，其他我不熟悉	4	4	4	4	2	4	4	4	4	4	4	4	4	4	4	4	3	4
g99X3mQwdp5	JekbVPQL	2024-04-25 18:32:49	2024-04-25 18:37:25	276	数据集市	3iM3Av	你在短视频中注意到品牌了没？	112.111.91.49	117.9010750	27.0901520	福建省	南平市	MOBILE	Android	WeChat	360px*740px	A男神	C、26-35岁	1	1	0	1	0	0	0	0	0	0	0	D、1-2个小时	E、我只对某几个品牌是熟悉的，其他的领域品牌我都不熟悉	4	4	4	4	3	4	4	4	4	4	4	4	3	4	4	3	4	3
booP0lN6VYl	Bepdz2Be	2024-04-25 18:24:11	2024-04-25 18:36:22	731	数据集市	3iM3Av	你在短视频中注意到品牌了没？	222.75.167.82	106.0932540	38.4979690	宁夏回族自治区	银川市	MOBILE	Android	Chrome	360px*800px	A男神	D、36-45岁	1	1	0	0	0	0	1	0	0	0	0	C、41-60分钟	C、在某些特定领域，品牌还是熟悉	3	4	4	4	3	4	2	4	4	4	2	4	4	4	4	3	3	4
Q115gV4OPPb	2MdKJN6e	2024-04-25 18:30:17	2024-04-25 18:36:13	356	数据集市	3iM3Av	你在短视频中注意到品牌了没？	223.104.21.118	111.9945800	27.6972800	湖南省	娄底市	MOBILE	Android	WeChat	360px*760px	B女神	B、18-25岁	1	0	1	1	0	0	0	0	0	0	1	E、2-4个小时	E、我只对某几个品牌是熟悉的，其他的领域品牌我都不熟悉	3	2	3	4	4	4	3	3	3	4	3	4	5	4	5	5	3	4
mNN8r3O35pO	37KbakGM	2024-04-25 18:25:20	2024-04-25 18:36:01	641	数据集市	3iM3Av	你在短视频中注意到品牌了没？	122.243.183.43	119.8165100	28.8926000	浙江省	金华市	MOBILE	iOS	Apple WebKit	390px*844px	A男神	B、18-25岁	1	0	0	0	0	0	0	0	0	0	0	E、2-4个小时	C、在某些特定领域，品牌还是熟悉	3	4	3	4	3	4	3	4	2	2	2	4	3	3	4	3	3	4
XyyNaQYZVAr	5Lw4B9pe	2024-04-25 18:25:24	2024-04-25 18:35:12	588	数据集市	3iM3Av	你在短视频中注意到品牌了没？	58.255.170.168	113.2299800	22.8725090	广东省	佛山市	MOBILE	Android	Chrome	360px*800px	B女神	B、18-25岁	1	0	0	0	0	0	0	0	0	0	0	B、21-40分钟	D、我只关心我的喜欢的领域的品牌，其他我不熟悉	4	4	4	5	4	4	3	4	4	4	4	4	4	4	4	4	2	2
WQQAj4AdYNX	8MZ3Emj7	2024-04-25 18:22:22	2024-04-25 18:35:09	767	数据集市	3iM3Av	你在短视频中注意到品牌了没？	183.230.238.185	107.3877900	29.7023900	重庆市	市辖区	MOBILE	iOS	WeChat	390px*844px	B女神	C、26-35岁	0	0	1	1	0	0	0	0	0	0	1	B、21-40分钟	C、在某些特定领域，品牌还是熟悉	3	4	4	5	2	3	2	3	3	4	4	4	2	2	1	1	1	1
Q115gQzV4vv	Ke5odA87	2024-04-25 18:26:42	2024-04-25 18:35:09	507	数据集市	3iM3Av	你在短视频中注意到品牌了没？	123.53.55.112	113.7532200	34.7657100	河南省	河南省	COMPUTER	Windows	Chrome	1920px*1080px	B女神	C、26-35岁	1	0	0	0	0	0	0	0	0	0	0	D、1-2个小时	D、我只关心我的喜欢的领域的品牌，其他我不熟悉	3	2	4	3	2	4	2	3	2	3	1	2	1	1	1	2	2	2
Q115gpqzNJb	8MZ3g1q7	2024-04-25 18:26:28	2024-04-25 18:34:43	495	数据集市	3iM3Av	你在短视频中注意到品牌了没？	180.106.15.137	120.9818100	31.3847500	江苏省	苏州市	COMPUTER	Windows	Chrome	1536px*960px	B女神	C、26-35岁	1	1	1	1	0	0	0	1	1	1	1	F、4个小时以上	C、在某些特定领域，品牌还是熟悉	4	4	4	4	4	4	3	5	4	4	5	4	3	5	4	2	3	4
Q115g9o1QXA	8MZ3Pry7	2024-04-25 18:25:22	2024-04-25 18:34:36	554	数据集市	3iM3Av	你在短视频中注意到品牌了没？	36.63.189.223	118.3739050	31.3619900	安徽省	芜湖市	MOBILE	Android	Chrome	360px*800px	B女神	B、18-25岁	1	1	0	0	0	0	0	0	0	0	0	C、41-60分钟	E、我只对某几个品牌是熟悉的，其他的领域品牌我都不熟悉	4	4	4	5	3	3	4	4	4	5	5	4	2	4	4	1	3	1
XyyNakmYW2d	8MZlvRyL	2024-04-25 18:29:22	2024-04-25 18:33:57	275	数据集市	3iM3Av	你在短视频中注意到品牌了没？	110.183.43.202	113.0496930	36.1945520	山西省	长治市	MOBILE	Android	Chrome	393px*699px	B女神	C、26-35岁	1	0	0	0	0	0	0	0	0	0	0	A、0-20分钟	E、我只对某几个品牌是熟悉的，其他的领域品牌我都不熟悉	4	3	3	3	2	3	2	3	3	3	3	4	2	3	2	2	2	1
NPPjygp1mWm	J7BJ4EK7	2024-04-25 18:28:47	2024-04-25 18:33:44	297	数据集市	3iM3Av	你在短视频中注意到品牌了没？	112.96.199.54	113.5214782	23.1647563	广东省	广州市	MOBILE	iOS	Apple WebKit	375px*812px	B女神	D、36-45岁	1	0	0	1	1	0	0	0	0	0	0	A、0-20分钟	C、在某些特定领域，品牌还是熟悉	5	5	4	5	5	5	4	5	5	5	5	5	5	5	5	5	3	4
NPPjy3yWNNW	5LwjqRp7	2024-04-25 18:25:21	2024-04-25 18:33:27	486	数据集市	3iM3Av	你在短视频中注意到品牌了没？	117.136.66.1	120.8711720	32.0203128	江苏省	南通市	MOBILE	iOS	Apple WebKit	414px*896px	B女神	C、26-35岁	0	0	1	1	0	1	0	0	0	0	0	D、1-2个小时	B、在多数领域，品牌还是熟悉的	4	5	5	4	4	5	4	5	4	4	5	4	5	4	4	5	4	5
WQQAjDNjEX0	27a2XXDL	2024-04-25 18:27:15	2024-04-25 18:33:35	380	数据集市	3iM3Av	你在短视频中注意到品牌了没？	116.253.167.97	107.1737200	24.9991100	广西壮族自治区	河池市	COMPUTER	Windows	Chrome	1366px*768px	B女神	C、26-35岁	1	0	1	0	0	1	0	0	1	0	0	E、2-4个小时	B、在多数领域，品牌还是熟悉的	4	5	4	4	5	4	5	4	5	4	4	5	4	5	4	5	4	5
oGGg3X8VVaW	qM6rDg8M	2024-04-25 18:28:25	2024-04-25 18:33:16	291	数据集市	3iM3Av	你在短视频中注意到品牌了没？	175.20.224.25	126.0598920	42.9418640	吉林省	吉林市	MOBILE	Android	Chrome	393px*873px	A男神	C、26-35岁	1	1	0	1	0	0	0	0	0	1	0	D、1-2个小时	A、无论哪个领域，品牌的产品我都熟悉	4	5	4	4	5	4	5	4	4	5	4	5	4	5	4	5	4	5
mNN8rnprWAO	G7Xbdxje	2024-04-25 18:26:27	2024-04-25 18:33:08	401	数据集市	3iM3Av	你在短视频中注意到品牌了没？	183.197.2.78	115.5009090	38.8485570	河北省	保定市	MOBILE	Android	Chrome	393px*851px	B女神	B、18-25岁	1	0	1	0	0	0	0	0	0	0	0	E、2-4个小时	B、在多数领域，品牌还是熟悉的	4	4	4	5	4	4	3	4	4	4	3	3	2	3	4	3	3	3
XyyNaOJW035	G7XZrK8e	2024-04-25 18:28:31	2024-04-25 18:32:59	268	数据集市	3iM3Av	你在短视频中注意到品牌了没？	111.183.81.73	109.4881700	30.2721700	湖北省	恩施土家族苗族自治州	MOBILE	Android	Chrome	393px*873px	A男神	C、26-35岁	1	0	1	0	0	0	0	0	1	0	0	E、2-4个小时	B、在多数领域，品牌还是熟悉的	4	5	4	4	5	4	4	5	4	5	4	5	4	5	4	4	5	4
NPPjyEz0Z4r	J7qg2kpe	2024-04-25 18:27:25	2024-04-25 18:32:48	323	数据集市	3iM3Av	你在短视频中注意到品牌了没？	123.53.52.122	114.3461752	36.1001283	河南省	安阳市	COMPUTER	Windows	Chrome	1920px*1080px	B女神	C、26-35岁	1	0	1	0	0	0	0	0	0	0	0	E、2-4个小时	B、在多数领域，品牌还是熟悉的	4	4	5	4	5	5	4	5	5	4	4	5	4	5	4	5	4	4
XyyNaEZzxb5	0eynA4PM	2024-04-25 18:26:35	2024-04-25 18:32:45	370	数据集市	3iM3Av	你在短视频中注意到品牌了没？	116.176.63.45	98.4939400	39.7325500	甘肃省	酒泉市	MOBILE	Android	Chrome	393px*873px	B女神	D、36-45岁	1	1	0	1	0	0	0	0	1	0	0	C、41-60分钟	D、我只关心我的喜欢的领域的品牌，其他我不熟悉	3	4	3	5	3	4	3	4	5	4	3	5	4	3	3	3	2	1
nZZqw44V8jW	JekJD5kL	2024-04-25 18:25:25	2024-04-25 18:32:42	437	数据集市	3iM3Av	你在短视频中注意到品牌了没？	182.47.219.65	118.8350120	35.5676375	山东省	日照市	MOBILE	iOS	Apple WebKit	414px*896px	B女神	B、18-25岁	1	0	1	1	0	0	0	0	1	0	1	F、4个小时以上	B、在多数领域，品牌还是熟悉的	4	5	4	5	3	4	3	3	4	3	4	4	2	3	3	4	2	2
oGGg3ZogdmN	8MZ3zrG7	2024-04-25 18:27:17	2024-04-25 18:32:08	291	数据集市	3iM3Av	你在短视频中注意到品牌了没？	27.148.33.70	118.0911020	24.5902400	福建省	厦门市	MOBILE	Android	Chrome	393px*873px	A男神	B、18-25岁	1	1	0	1	0	0	0	0	1	0	0	E、2-4个小时	E、我只对某几个品牌是熟悉的，其他的领域品牌我都不熟悉	4	3	5	4	3	5	3	5	4	5	4	5	3	4	4	3	4	2
mNN8r2vj80n	J7qpv2lM	2024-04-25 18:25:39	2024-04-25 18:31:54	375	数据集市	3iM3Av	你在短视频中注意到品牌了没？	117.179.243.240	126.6961050	45.7220890	黑龙江省	哈尔滨市	MOBILE	Android	Chrome	388px*837px	A男神	C、26-35岁	1	1	1	0	0	0	0	0	0	0	0	D、1-2个小时	B、在多数领域，品牌还是熟悉的	5	4	5	5	4	5	5	5	4	4	5	5	4	4	5	4	4	4
NPPjyq4qElb	kM1oZAyL	2024-04-25 18:25:22	2024-04-25 18:31:44	382	数据集市	3iM3Av	你在短视频中注意到品牌了没？	117.147.4.199	120.1781040	30.2199820	浙江省	杭州市	MOBILE	Android	Chrome	361px*801px	B女神	D、36-45岁	1	1	1	1	0	0	0	0	1	0	0	C、41-60分钟	B、在多数领域，品牌还是熟悉的	4	5	5	5	4	5	3	4	4	5	4	5	4	4	5	4	5	4
vwwa4ADx1qV	yevGQRxM	2024-04-25 18:27:02	2024-04-25 18:31:42	280	数据集市	3iM3Av	你在短视频中注意到品牌了没？	113.122.134.8	119.4693270	35.3853430	山东省	日照市	MOBILE	Android	Chrome	360px*780px	B女神	C、26-35岁	1	1	1	1	1	0	0	0	0	0	0	E、2-4个小时	B、在多数领域，品牌还是熟悉的	5	4	5	4	4	5	4	5	5	4	5	5	4	5	5	4	5	4
WQQAjJp3Ag4	VMJ68BJM	2024-04-25 18:26:59	2024-04-25 18:31:40	281	数据集市	3iM3Av	你在短视频中注意到品牌了没？	27.148.33.70	118.0911020	24.5902400	福建省	厦门市	MOBILE	Android	Chrome	393px*873px	B女神	C、26-35岁	1	1	1	1	0	0	0	0	1	0	0	D、1-2个小时	B、在多数领域，品牌还是熟悉的	4	3	4	3	4	3	4	3	5	4	5	4	5	4	3	4	4	3
WQQAjodYxvJ	9LQbX9be	2024-04-25 18:25:19	2024-04-25 18:31:29	370	数据集市	3iM3Av	你在短视频中注意到品牌了没？	110.245.22.32	117.9314510	40.9614600	河北省	承德市	MOBILE	Android	Chrome	384px*792px	B女神	C、26-35岁	1	0	1	0	1	0	0	0	0	0	0	D、1-2个小时	C、在某些特定领域，品牌还是熟悉	5	4	5	4	5	5	5	5	5	4	5	5	5	5	4	5	4	5
oGGg31GpXl4	G7XZE2we	2024-04-25 18:25:47	2024-04-25 18:31:11	324	数据集市	3iM3Av	你在短视频中注意到品牌了没？	223.148.145.203	110.1985770	28.2109200	湖南省	湘西土家族苗族自治州	MOBILE	Android	Chrome	360px*800px	A男神	C、26-35岁	1	1	0	0	0	0	0	0	1	0	1	E、2-4个小时	D、我只关心我的喜欢的领域的品牌，其他我不熟悉	4	4	3	4	4	5	3	4	4	5	4	4	5	4	4	5	2	3
oGGgAoqWRK6	4enypxBL	2024-04-25 18:25:19	2024-04-25 18:30:45	326	数据集市	3iM3Av	你在短视频中注意到品牌了没？	223.104.175.69	123.3699950	41.7995870	辽宁省	沈阳市	MOBILE	Android	Chrome	393px*873px	A男神	C、26-35岁	1	0	0	0	0	0	0	0	0	0	0	D、1-2个小时	D、我只关心我的喜欢的领域的品牌，其他我不熟悉	4	4	3	4	3	4	4	4	5	4	3	4	3	4	5	4	4	4
lAAyvEZZk8J	5Lw4yjne	2024-04-25 18:25:24	2024-04-25 18:30:43	319	数据集市	3iM3Av	你在短视频中注意到品牌了没？	112.41.75.111	123.3699550	41.7995790	辽宁省	沈阳市	MOBILE	Android	Chrome	360px*804px	B女神	B、18-25岁	1	0	1	0	0	0	0	0	0	0	0	E、2-4个小时	C、在某些特定领域，品牌还是熟悉	4	5	4	5	4	5	3	4	2	3	2	3	5	4	5	4	4	5
booP4pO9vzX	27adgADM	2024-04-25 18:25:20	2024-04-25 18:30:36	316	数据集市	3iM3Av	你在短视频中注意到品牌了没？	218.12.18.221	114.5143000	38.0427600	河北省	石家庄市	MOBILE	Android	Chrome	360px*800px	A男神	C、26-35岁	1	1	1	1	0	0	0	1	1	1	0	D、1-2个小时	C、在某些特定领域，品牌还是熟悉	5	4	4	5	5	5	5	5	4	5	5	5	5	4	5	5	5	5
lAAyvoWboZ2	AM9djpke	2024-04-25 18:25:22	2024-04-25 18:30:28	306	数据集市	3iM3Av	你在短视频中注意到品牌了没？	171.209.173.172	104.7660410	31.4255870	四川省	绵阳市	MOBILE	Android	Chrome	360px*770px	A男神	B、18-25岁	1	1	1	1	0	0	1	0	0	0	0	D、1-2个小时	E、我只对某几个品牌是熟悉的，其他的领域品牌我都不熟悉	3	4	3	4	3	3	2	3	3	3	2	3	3	4	3	2	4	2
oGGgAgwmDrK	kMrx3Q0L	2024-04-25 18:26:15	2024-04-25 18:30:16	241	数据集市	3iM3Av	你在短视频中注意到品牌了没？	183.199.247.75	114.6031000	36.7280640	河北省	邯郸市	MOBILE	Android	Chrome	360px*760px	A男神	C、26-35岁	1	1	1	1	0	1	0	1	1	1	0	E、2-4个小时	C、在某些特定领域，品牌还是熟悉	4	4	5	5	4	5	4	5	5	5	4	5	5	5	5	4	2	2
booP4EGbEGy	WLGoRowL	2024-04-25 18:26:06	2024-04-25 18:29:59	233	数据集市	3iM3Av	你在短视频中注意到品牌了没？	175.190.27.231	121.2480061	38.8610204	辽宁省	大连市	MOBILE	iOS	Apple WebKit	414px*896px	A男神	B、18-25岁	1	1	1	1	0	0	0	1	1	1	0	D、1-2个小时	C、在某些特定领域，品牌还是熟悉	5	5	5	4	4	5	5	4	5	4	5	5	5	5	4	5	5	5
NPPjNXZV4kr	qM6gqqR7	2024-04-25 18:25:32	2024-04-25 18:29:55	263	数据集市	3iM3Av	你在短视频中注意到品牌了没？	117.136.66.146	119.3970633	32.3471611	江苏省	扬州市	MOBILE	iOS	Apple WebKit	390px*844px	B女神	D、36-45岁	1	1	1	1	1	1	1	1	1	1	1	E、2-4个小时	D、我只关心我的喜欢的领域的品牌，其他我不熟悉	5	5	5	5	5	5	5	5	5	5	5	5	5	5	5	5	5	5
g99Xal1rNmw	G7X19VrL	2024-04-25 18:26:45	2024-04-25 18:29:42	177	数据集市	3iM3Av	你在短视频中注意到品牌了没？	111.29.232.13	109.1618090	18.3662510	海南省	三亚市	MOBILE	Android	Chrome	360px*800px	B女神	B、18-25岁	1	0	1	1	0	0	0	0	1	0	0	B、21-40分钟	B、在多数领域，品牌还是熟悉的	4	4	5	5	4	5	4	4	4	5	4	5	5	4	4	4	4	4
booP4dYBrpY	37KbR5lM	2024-04-25 18:26:28	2024-04-25 18:29:43	195	数据集市	3iM3Av	你在短视频中注意到品牌了没？	218.91.114.174	119.3982300	32.3765400	江苏省	扬州市	COMPUTER	Windows	Chrome	1536px*864px	A男神	C、26-35岁	1	0	0	0	0	0	0	0	0	0	0	D、1-2个小时	D、我只关心我的喜欢的领域的品牌，其他我不熟悉	4	5	4	5	4	4	4	5	2	2	3	2	2	2	3	2	4	4
NPPjNz0lr1r	DMxaabQ7	2024-04-25 18:26:02	2024-04-25 18:29:41	219	数据集市	3iM3Av	你在短视频中注意到品牌了没？	182.99.38.193	117.1509750	28.9703620	江西省	景德镇市	MOBILE	Android	Chrome	384px*854px	A男神	B、18-25岁	1	1	1	1	0	0	0	1	1	1	0	D、1-2个小时	C、在某些特定领域，品牌还是熟悉	5	5	4	5	5	4	4	5	5	5	5	4	5	5	5	5	5	5
XyyN3a4Qxpo	27a8XlOM	2024-04-25 18:26:01	2024-04-25 18:29:36	215	数据集市	3iM3Av	你在短视频中注意到品牌了没？	182.118.232.15	113.6249300	34.7472500	河南省	郑州市	MOBILE	Android	WeChat	320px*665px	B女神	B、18-25岁	1	1	1	1	0	0	1	1	1	1	0	D、1-2个小时	C、在某些特定领域，品牌还是熟悉	5	5	4	4	5	5	5	4	4	5	5	5	5	4	4	5	5	5
vwwam40VV2x	QL0266NM	2024-04-25 18:25:35	2024-04-25 18:29:30	235	数据集市	3iM3Av	你在短视频中注意到品牌了没？	113.249.34.15	106.5482314	29.4682895	重庆市	重庆市	MOBILE	iOS	Apple WebKit	414px*896px	B女神	B、18-25岁	1	1	1	0	1	1	0	0	1	0	0	D、1-2个小时	C、在某些特定领域，品牌还是熟悉	5	4	5	4	5	5	5	4	4	5	5	4	4	5	5	4	4	5
mNN8JrmK3Oz	27arNbNL	2024-04-25 18:23:57	2024-04-25 18:29:27	330	数据集市	3iM3Av	你在短视频中注意到品牌了没？	36.98.33.118	118.1805800	39.6304800	河北省	唐山市	MOBILE	Android	WeChat	360px*804px	A男神	C、26-35岁	1	1	0	1	0	0	0	0	0	0	0	F、4个小时以上	B、在多数领域，品牌还是熟悉的	4	4	3	5	5	5	3	4	4	4	4	4	4	3	4	4	4	4
booP44jpW6k	o7j60zz7	2024-04-25 18:25:45	2024-04-25 18:29:32	227	数据集市	3iM3Av	你在短视频中注意到品牌了没？	113.205.192.108	106.5676980	29.5518130	重庆市	市辖区	MOBILE	Android	Chrome	360px*780px	A男神	B、18-25岁	1	1	1	0	0	0	0	0	0	0	0	D、1-2个小时	D、我只关心我的喜欢的领域的品牌，其他我不熟悉	4	5	4	5	4	5	3	4	5	4	5	5	2	4	5	4	4	5
booP44Ay6YR	5LmEgDAL	2024-04-25 18:25:28	2024-04-25 18:29:22	234	数据集市	3iM3Av	你在短视频中注意到品牌了没？	117.136.30.5	106.2240660	30.0940760	重庆市	重庆市	MOBILE	Android	Chrome	393px*851px	B女神	D、36-45岁	1	0	1	1	0	0	0	0	0	0	0	F、4个小时以上	D、我只关心我的喜欢的领域的品牌，其他我不熟悉	4	4	5	5	4	4	5	5	5	4	4	4	4	4	4	4	4	4
g99XaK5wxjQ	o7j32joL	2024-04-25 18:25:25	2024-04-25 18:29:14	229	数据集市	3iM3Av	你在短视频中注意到品牌了没？	223.104.7.82	117.0933910	39.0895430	天津市	市辖区	MOBILE	Android	Chrome	360px*792px	B女神	B、18-25岁	0	0	1	0	0	0	0	0	1	0	0	D、1-2个小时	D、我只关心我的喜欢的领域的品牌，其他我不熟悉	2	1	4	5	2	4	1	4	3	4	3	4	2	1	3	2	2	1
XyyN38O8bwD	5LmX5y47	2024-04-25 18:26:35	2024-04-25 18:29:00	145	数据集市	3iM3Av	你在短视频中注意到品牌了没？	123.139.60.253	110.3555230	34.0272790	陕西省	商洛市	MOBILE	Android	Chrome	361px*801px	B女神	B、18-25岁	1	0	1	0	0	0	0	0	1	1	0	C、41-60分钟	C、在某些特定领域，品牌还是熟悉	4	4	5	5	4	4	3	4	4	4	3	4	5	4	4	3	3	2
g99XaJ8RQwJ	Ke5oA5N7	2024-04-25 18:25:25	2024-04-25 18:29:00	215	数据集市	3iM3Av	你在短视频中注意到品牌了没？	125.211.180.226	127.1581600	44.9213440	黑龙江省	哈尔滨市	MOBILE	Android	Chrome	384px*854px	B女神	C、26-35岁	1	1	0	1	0	0	0	0	1	0	0	E、2-4个小时	C、在某些特定领域，品牌还是熟悉	5	4	4	5	5	4	4	3	4	5	4	4	3	4	5	4	3	4
XyyN3mXDdBD	37KKWZv7	2024-04-25 18:25:26	2024-04-25 18:28:35	189	数据集市	3iM3Av	你在短视频中注意到品牌了没？	39.144.168.17	115.8709470	28.7521490	江西省	南昌市	MOBILE	Android	Chrome	360px*800px	B女神	E、45岁-55岁	1	1	0	1	1	0	0	0	0	0	0	D、1-2个小时	B、在多数领域，品牌还是熟悉的	4	5	3	4	5	3	4	3	4	5	4	3	4	3	5	4	4	3
mNN8JAxd0bn	veE0qpKL	2024-04-25 18:26:08	2024-04-25 18:28:21	133	数据集市	3iM3Av	你在短视频中注意到品牌了没？	183.224.122.197	102.8214700	24.8855400	云南省	昆明市	MOBILE	Android	WeChat	400px*867px	B女神	C、26-35岁	1	1	1	0	0	0	0	0	0	0	0	D、1-2个小时	A、无论哪个领域，品牌的产品我都熟悉	4	4	4	4	5	5	4	5	5	5	5	5	4	4	4	4	4	4
Q115zZk22OG	qM6dvdVL	2024-04-25 18:25:22	2024-04-25 18:28:16	174	数据集市	3iM3Av	你在短视频中注意到品牌了没？	125.41.204.172	113.7282090	34.7492350	河南省	郑州市	MOBILE	Android	Chrome	393px*873px	B女神	D、36-45岁	1	0	1	1	0	0	0	0	1	0	0	E、2-4个小时	B、在多数领域，品牌还是熟悉的	4	5	4	4	5	4	5	4	4	5	4	5	4	5	4	4	4	5
mNN8JQrpVnz	xebAEbRL	2024-04-25 18:25:26	2024-04-25 18:28:16	170	数据集市	3iM3Av	你在短视频中注意到品牌了没？	42.86.58.166	123.8279240	41.8432580	辽宁省	抚顺市	MOBILE	Android	Chrome	393px*873px	B女神	B、18-25岁	1	0	1	0	0	0	0	0	1	0	0	D、1-2个小时	B、在多数领域，品牌还是熟悉的	4	4	3	4	3	4	2	3	4	4	5	4	2	2	3	2	2	1
NPPjN41dABm	DMxKEnle	2024-04-25 18:25:24	2024-04-25 18:28:05	161	数据集市	3iM3Av	你在短视频中注意到品牌了没？	39.187.85.219	121.5508400	29.8595700	浙江省	宁波市	MOBILE	iOS	WeChat	390px*844px	A男神	C、26-35岁	1	0	1	1	0	0	0	0	1	0	0	E、2-4个小时	B、在多数领域，品牌还是熟悉的	4	4	5	5	5	5	4	5	5	5	5	5	5	5	5	5	1	1
NPPjN4gz1Rg	G7XwzwrM	2024-04-25 18:25:48	2024-04-25 18:28:00	132	数据集市	3iM3Av	你在短视频中注意到品牌了没？	114.138.2.15	106.6558200	26.5560590	贵州省	贵阳市	MOBILE	Android	Chrome	360px*720px	A男神	C、26-35岁	1	0	1	1	0	0	0	0	1	0	0	C、41-60分钟	B、在多数领域，品牌还是熟悉的	4	4	5	5	4	5	5	4	4	5	5	3	4	5	5	4	2	3
mNN8JaOyNPK	aMgQOakL	2024-04-25 18:25:23	2024-04-25 18:27:57	154	数据集市	3iM3Av	你在短视频中注意到品牌了没？	218.196.247.93	113.2623630	35.1925600	河南省	焦作市	MOBILE	Android	Chrome	424px*942px	B女神	D、36-45岁	1	0	0	1	0	0	0	0	0	0	0	E、2-4个小时	B、在多数领域，品牌还是熟悉的	5	5	3	4	4	3	5	4	5	3	4	4	3	5	5	3	4	5
lAAyvB12Qjq	VMJvPXOM	2024-04-25 18:25:18	2024-04-25 18:27:54	156	数据集市	3iM3Av	你在短视频中注意到品牌了没？	42.101.127.52	124.8965630	46.5706210	黑龙江省	大庆市	MOBILE	Android	Chrome	360px*804px	B女神	D、36-45岁	1	0	1	0	0	0	0	0	0	0	0	B、21-40分钟	C、在某些特定领域，品牌还是熟悉	3	4	3	4	4	4	3	4	4	4	4	4	3	3	3	3	1	2
g99XaRyn6dl	o7jj99B7	2024-04-25 18:25:26	2024-04-25 18:27:27	121	数据集市	3iM3Av	你在短视频中注意到品牌了没？	110.176.74.211	112.5925746	37.7968618	山西省	太原市	MOBILE	iOS	Apple WebKit	390px*844px	B女神	C、26-35岁	1	1	1	1	0	0	1	0	1	0	1	E、2-4个小时	C、在某些特定领域，品牌还是熟悉	4	4	4	4	4	4	4	4	4	4	4	4	4	3	4	3	4	4
mNN8J6mVxWn	me305KwM	2024-04-25 18:25:27	2024-04-25 18:27:18	111	数据集市	3iM3Av	你在短视频中注意到品牌了没？	183.210.24.190	120.1004510	33.3294890	江苏省	盐城市	MOBILE	Android	Chrome	393px*873px	B女神	B、18-25岁	1	1	1	1	0	0	0	0	0	0	0	F、4个小时以上	D、我只关心我的喜欢的领域的品牌，其他我不熟悉	4	4	3	4	4	3	3	3	4	4	4	4	2	2	3	2	2	2
booP4YlqNQy	JekJp2bL	2024-04-25 18:25:21	2024-04-25 18:27:04	103	数据集市	3iM3Av	你在短视频中注意到品牌了没？	61.183.20.134	110.7345050	32.6527910	湖北省	十堰市	MOBILE	Android	Chrome	407px*904px	B女神	C、26-35岁	1	0	1	0	0	0	0	0	1	0	0	D、1-2个小时	C、在某些特定领域，品牌还是熟悉	4	5	4	5	5	5	4	4	5	4	5	4	5	4	5	5	4	5
lAAyv2K8dR9	4enp4l07	2024-04-25 18:25:45	2024-04-25 18:26:59	74	数据集市	3iM3Av	你在短视频中注意到品牌了没？	119.62.121.21	102.4780000	24.9195400	云南省	昆明市	MOBILE	Android	Chrome	360px*800px	B女神	B、18-25岁	0	0	1	1	0	0	1	0	0	0	0	D、1-2个小时	C、在某些特定领域，品牌还是熟悉	4	2	4	2	2	2	2	2	4	4	4	4	1	1	1	1	5	3
lAAyvbQKvj4	JekRr8jL	2024-04-25 18:24:06	2024-04-25 18:26:53	167	数据集市	3iM3Av	你在短视频中注意到品牌了没？	218.12.17.128	114.5013250	36.5693220	河北省	邯郸市	MOBILE	Android	WeChat	360px*804px	B女神	B、18-25岁	1	0	1	0	0	0	0	0	0	0	0	C、41-60分钟	C、在某些特定领域，品牌还是熟悉	4	4	5	5	4	4	4	5	4	4	3	5	4	5	4	4	4	4
Q115zX0Argb	pLz5wE57	2024-04-25 18:25:24	2024-04-25 18:26:39	75	数据集市	3iM3Av	你在短视频中注意到品牌了没？	111.25.32.210	125.4079810	43.7838830	吉林省	长春市	MOBILE	Android	Chrome	361px*801px	A男神	C、26-35岁	1	1	1	0	0	0	0	0	0	0	0	C、41-60分钟	C、在某些特定领域，品牌还是熟悉	4	5	5	4	4	5	4	4	5	5	4	4	5	5	4	5	3	4
nZZqpBP54vB	WLGp0lxe	2024-04-25 18:22:55	2024-04-25 18:24:22	87	数据集市	3iM3Av	你在短视频中注意到品牌了没？	223.140.67.163	121.5200700	25.0307240	台湾	台湾	MOBILE	iOS	WeChat	390px*844px	B女神	B、18-25岁	1	0	1	1	0	0	0	0	0	0	0	C、41-60分钟	E、我只对某几个品牌是熟悉的，其他的领域品牌我都不熟悉	2	4	4	5	2	2	3	4	2	4	2	4	5	4	5	5	2	2
Q115zJkoy9B	8MZ8rJjL	2024-04-25 18:21:50	2024-04-25 18:24:14	144	数据集市	3iM3Av	你在短视频中注意到品牌了没？	39.144.159.30	117.0635400	30.5429400	安徽省	安庆市	MOBILE	Android	WeChat	400px*890px	A男神	B、18-25岁	1	1	0	0	0	0	0	0	0	0	0	D、1-2个小时	D、我只关心我的喜欢的领域的品牌，其他我不熟悉	5	5	4	5	5	3	4	5	1	1	1	2	5	5	3	5	3	5
lAAyYyP2x1q	me3Eoo27	2024-04-25 18:19:53	2024-04-25 18:22:47	174	数据集市	3iM3Av	你在短视频中注意到品牌了没？	112.8.204.198	117.0038500	35.4052200	山东省	济宁市	MOBILE	Android	WeChat	360px*780px	A男神	C、26-35岁	1	0	0	1	0	0	0	0	0	0	0	B、21-40分钟	B、在多数领域，品牌还是熟悉的	5	4	5	4	5	5	4	4	5	5	4	4	5	4	4	5	4	5
WQQAKBDN53J	2MdqRQA7	2024-04-25 18:16:00	2024-04-25 18:19:37	217	数据集市	3iM3Av	你在短视频中注意到品牌了没？	39.144.171.70	115.8579400	28.6820200	江西省	南昌市	MOBILE	Android	WeChat	412px*915px	A男神	C、26-35岁	1	0	1	0	1	0	0	0	1	0	0	D、1-2个小时	B、在多数领域，品牌还是熟悉的	4	3	5	4	4	5	2	4	5	4	4	5	4	4	4	3	4	4
booPKmn0mOy	WLGK6yjL	2024-04-25 18:17:27	2024-04-25 18:19:11	104	数据集市	3iM3Av	你在短视频中注意到品牌了没？	223.104.91.89	108.3669000	22.8167300	广西壮族自治区	南宁市	MOBILE	iOS	WeChat	414px*896px	B女神	D、36-45岁	1	1	0	0	0	0	0	0	0	0	0	E、2-4个小时	E、我只对某几个品牌是熟悉的，其他的领域品牌我都不熟悉	2	3	3	4	3	2	2	3	4	3	4	4	2	2	3	2	2	2
mNN8XkK9dKx	5LmgjYzM	2024-04-25 18:12:07	2024-04-25 18:18:37	390	数据集市	3iM3Av	你在短视频中注意到品牌了没？	111.203.106.29	116.3415900	39.7268400	北京市	市辖区	MOBILE	Android	WeChat	360px*792px	B女神	C、26-35岁	1	1	1	1	0	0	0	0	0	0	0	B、21-40分钟	B、在多数领域，品牌还是熟悉的	4	5	5	4	4	5	3	5	4	5	4	4	5	5	5	4	1	2
mNN8X1aZ89p	Jek8KkBM	2024-04-25 18:11:37	2024-04-25 18:18:29	412	数据集市	3iM3Av	你在短视频中注意到品牌了没？	117.136.104.228	114.1233190	32.1602920	河南省	信阳市	MOBILE	Android	WeChat	360px*792px	B女神	D、36-45岁	1	1	1	0	0	0	1	0	1	1	0	D、1-2个小时	B、在多数领域，品牌还是熟悉的	4	3	4	5	4	4	3	3	4	4	3	4	4	5	4	3	3	4
WQQAK35bGEy	J7qxNKlM	2024-04-25 18:14:54	2024-04-25 18:17:44	170	数据集市	3iM3Av	你在短视频中注意到品牌了没？	202.192.80.35	113.3707900	23.0410080	广东省	广州市	MOBILE	iOS	WeChat	390px*844px	A男神	C、26-35岁	1	0	1	1	0	0	0	0	1	0	0	E、2-4个小时	B、在多数领域，品牌还是熟悉的	4	5	2	5	4	5	2	4	5	4	2	4	5	4	5	5	5	4
Q115KJnDZmG	o7jvNBn7	2024-04-25 18:14:53	2024-04-25 18:16:52	119	数据集市	3iM3Av	你在短视频中注意到品牌了没？	223.104.155.10	118.2285922	34.2385222	江苏省	徐州市	MOBILE	Android	WeChat	412px*915px	B女神	C、26-35岁	1	0	1	0	0	0	0	0	0	0	0	D、1-2个小时	B、在多数领域，品牌还是熟悉的	4	5	3	4	5	3	4	3	4	3	4	5	3	4	5	4	3	4
Q115KxKd1pW	RMWBm3Ee	2024-04-25 18:07:49	2024-04-25 18:16:39	530	数据集市	3iM3Av	你在短视频中注意到品牌了没？	223.104.64.233	113.2643600	23.1290800	广东省	广州市	MOBILE	Android	WeChat	360px*800px	B女神	B、18-25岁	1	1	1	0	0	0	0	0	1	0	0	E、2-4个小时	B、在多数领域，品牌还是熟悉的	5	4	4	5	5	5	2	5	4	5	4	5	2	5	4	2	5	2
Q115YEpW1bv	9LQO3QMP	2024-04-25 18:10:11	2024-04-25 18:16:08	357	数据集市	3iM3Av	你在短视频中注意到品牌了没？	182.39.176.47	116.5872400	35.4145900	山东省	济宁市	MOBILE	Android	WeChat	360px*804px	B女神	C、26-35岁	1	1	0	0	0	0	0	0	0	0	0	E、2-4个小时	A、无论哪个领域，品牌的产品我都熟悉	4	3	5	5	4	5	3	4	3	5	3	4	5	3	4	3	5	4
nZZqmo8NjwN	9LQZGdAe	2024-04-25 18:13:10	2024-04-25 18:15:10	120	数据集市	3iM3Av	你在短视频中注意到品牌了没？	117.162.190.104	114.9088700	26.7899300	江西省	吉安市	MOBILE	iOS	WeChat	390px*844px	A男神	C、26-35岁	1	0	1	0	0	0	0	0	0	0	0	D、1-2个小时	C、在某些特定领域，品牌还是熟悉	4	5	5	4	4	5	4	5	5	5	4	5	5	4	4	5	2	1
XyyN84DjVYo	27alZN6M	2024-04-25 18:06:24	2024-04-25 18:15:05	521	数据集市	3iM3Av	你在短视频中注意到品牌了没？	112.96.54.251	113.2643600	23.1290800	广东省	广州市	MOBILE	Android	WeChat	360px*780px	B女神	B、18-25岁	1	0	1	1	0	0	0	0	1	0	0	D、1-2个小时	A、无论哪个领域，品牌的产品我都熟悉	5	4	5	5	4	5	4	4	2	2	1	2	5	4	4	5	5	4
g99XJYomXm8	37KzWQKM	2024-04-25 18:12:39	2024-04-25 18:14:06	87	数据集市	3iM3Av	你在短视频中注意到品牌了没？	58.19.0.252	114.3425300	30.4998400	湖北省	武汉市	MOBILE	iOS	WeChat	375px*812px	A男神	C、26-35岁	1	1	1	1	0	0	0	0	1	1	0	D、1-2个小时	E、我只对某几个品牌是熟悉的，其他的领域品牌我都不熟悉	4	5	4	5	4	5	4	4	5	4	4	5	5	5	4	4	5	5
WQQAyVnPGvX	BMDKKZge	2024-04-25 18:09:19	2024-04-25 18:14:16	297	数据集市	3iM3Av	你在短视频中注意到品牌了没？	111.55.114.100	126.5358000	45.8021600	黑龙江省	哈尔滨市	MOBILE	Android	WeChat	363px*800px	B女神	C、26-35岁	1	1	0	0	0	0	0	0	1	0	0	E、2-4个小时	C、在某些特定领域，品牌还是熟悉	5	5	5	5	4	5	3	5	3	4	2	4	3	4	2	4	4	5
Q115YObnyVb	nePDJ89e	2024-04-25 18:10:53	2024-04-25 18:13:49	176	数据集市	3iM3Av	你在短视频中注意到品牌了没？	122.246.189.20	121.5470000	29.8172000	浙江省	宁波市	MOBILE	iOS	WeChat	393px*852px	A男神	D、36-45岁	1	1	1	1	0	0	0	0	0	0	0	D、1-2个小时	B、在多数领域，品牌还是熟悉的	4	5	4	4	5	4	5	5	4	5	4	4	5	4	5	4	5	4
NPPjmBgEB1r	RMWrQgXe	2024-04-25 18:10:17	2024-04-25 18:12:15	118	数据集市	3iM3Av	你在短视频中注意到品牌了没？	39.144.50.0	114.5476560	38.0199780	河北省	石家庄市	MOBILE	Android	WeChat	412px*915px	A男神	F、55岁以上	1	1	0	0	0	0	0	0	0	0	0	C、41-60分钟	C、在某些特定领域，品牌还是熟悉	4	5	5	4	4	4	5	4	5	5	4	4	4	5	4	4	4	4
XyyN8ByOP0G	KLOvAy17	2024-04-25 18:11:09	2024-04-25 18:12:14	65	数据集市	3iM3Av	你在短视频中注意到品牌了没？	117.136.38.233	116.4071700	39.9046900	北京市	北京市	MOBILE	Android	WeChat	393px*851px	B女神	C、26-35岁	1	1	1	1	0	0	0	0	0	0	0	C、41-60分钟	E、我只对某几个品牌是熟悉的，其他的领域品牌我都不熟悉	4	5	4	5	5	4	5	4	5	4	5	4	4	5	4	5	3	5
WQQAylnpDEG	ve8oxQXL	2024-04-25 18:07:59	2024-04-25 18:12:00	241	数据集市	3iM3Av	你在短视频中注意到品牌了没？	60.21.224.55	121.1183160	41.0915890	辽宁省	锦州市	MOBILE	Android	WeChat	361px*801px	A男神	C、26-35岁	1	1	0	0	0	0	0	0	0	0	0	C、41-60分钟	B、在多数领域，品牌还是熟悉的	4	4	5	4	4	5	5	4	4	5	4	4	5	5	4	4	4	4
WQQAya0JK1P	WMRjoZxM	2024-04-25 18:10:03	2024-04-25 18:11:25	82	数据集市	3iM3Av	你在短视频中注意到品牌了没？	122.193.198.108	120.3123700	31.4909900	江苏省	无锡市	MOBILE	iOS	WeChat	393px*852px	B女神	C、26-35岁	1	1	1	0	1	0	0	0	0	0	0	D、1-2个小时	D、我只关心我的喜欢的领域的品牌，其他我不熟悉	4	5	4	5	4	4	5	4	5	4	5	4	5	4	5	5	3	4
NPPjm84D9BJ	4enE5d0L	2024-04-25 18:07:09	2024-04-25 18:11:06	237	数据集市	3iM3Av	你在短视频中注意到品牌了没？	114.255.218.28	116.3643770	39.9593150	北京市	市辖区	MOBILE	Android	WeChat	400px*890px	B女神	C、26-35岁	1	0	1	0	0	0	0	0	0	0	0	B、21-40分钟	B、在多数领域，品牌还是熟悉的	4	4	5	5	4	4	5	4	4	5	4	4	5	5	4	4	4	4
lAAy9PDGooJ	KLOB2X7k	2024-04-25 18:07:38	2024-04-25 18:10:22	164	数据集市	3iM3Av	你在短视频中注意到品牌了没？	114.254.2.210	116.4071700	39.9046900	北京市	北京市	MOBILE	Android	WeChat	393px*873px	B女神	E、45岁-55岁	1	1	0	0	0	0	0	0	0	0	0	E、2-4个小时	D、我只关心我的喜欢的领域的品牌，其他我不熟悉	4	4	5	5	3	5	2	4	5	5	4	4	2	1	1	2	1	2
XyyN85x05G8	2MdjzkAL	2024-04-25 18:07:33	2024-04-25 18:10:18	165	数据集市	3iM3Av	你在短视频中注意到品牌了没？	223.104.23.196	110.3731860	19.9867660	海南省	海口市	MOBILE	Android	WeChat	360px*800px	B女神	D、36-45岁	1	1	1	0	0	0	0	0	0	0	0	D、1-2个小时	C、在某些特定领域，品牌还是熟悉	4	4	4	5	3	4	3	4	3	3	2	4	3	4	3	4	4	3
vwwaQAY1K2V	37KZyoPM	2024-04-25 18:07:18	2024-04-25 18:09:36	138	数据集市	3iM3Av	你在短视频中注意到品牌了没？	36.112.180.165	116.4071700	39.9046900	北京市	北京市	MOBILE	iOS	WeChat	393px*852px	A男神	B、18-25岁	1	1	0	0	0	0	0	0	0	0	0	F、4个小时以上	D、我只关心我的喜欢的领域的品牌，其他我不熟悉	4	5	5	4	4	3	4	4	5	4	5	5	4	5	4	4	4	4
nZZqmDOrpKd	4enBBJde	2024-04-25 18:08:38	2024-04-25 18:09:27	49	数据集市	3iM3Av	你在短视频中注意到品牌了没？	210.51.42.169	121.4737000	31.2303700	上海市	上海市	MOBILE	Android	WeChat	362px*795px	A男神	C、26-35岁	1	1	1	1	0	0	0	0	0	0	0	D、1-2个小时	C、在某些特定领域，品牌还是熟悉	4	5	4	4	5	4	4	5	4	4	5	4	4	5	4	4	4	5
Q115YJ9wK14	J7B1mnKM	2024-04-25 18:06:00	2024-04-25 18:09:24	204	数据集市	3iM3Av	你在短视频中注意到品牌了没？	223.153.7.82	111.6122500	26.4203400	湖南省	永州市	MOBILE	Android	WeChat	360px*803px	A男神	C、26-35岁	1	1	0	1	0	0	0	0	0	0	0	D、1-2个小时	B、在多数领域，品牌还是熟悉的	4	5	4	4	5	4	4	5	4	5	4	4	5	4	4	5	4	5
lAAy9O88z0g	DMxX9pmM	2024-04-25 18:05:44	2024-04-25 18:09:04	200	数据集市	3iM3Av	你在短视频中注意到品牌了没？	125.44.153.39	112.5349400	32.9864600	河南省	南阳市	MOBILE	iOS	WeChat	393px*852px	A男神	C、26-35岁	1	1	1	1	1	0	0	0	1	1	0	D、1-2个小时	B、在多数领域，品牌还是熟悉的	4	4	5	5	4	4	5	5	4	5	5	4	4	5	4	5	4	5
oGGg61pOBoK	xLVz0dzL	2024-04-25 18:06:30	2024-04-25 18:09:01	151	数据集市	3iM3Av	你在短视频中注意到品牌了没？	171.107.235.23	108.3669000	22.8167300	广西壮族自治区	南宁市	MOBILE	Android	WeChat	360px*804px	B女神	C、26-35岁	1	1	1	0	0	0	0	0	0	0	0	D、1-2个小时	C、在某些特定领域，品牌还是熟悉	4	5	4	4	5	5	2	4	4	5	4	5	4	4	5	4	4	4
vwwaj6WwlrV	xLVl9ZpM	2024-04-25 18:05:33	2024-04-25 18:08:36	183	数据集市	3iM3Av	你在短视频中注意到品牌了没？	113.201.200.88	108.9398400	34.3412700	陕西省	西安市	MOBILE	Android	WeChat	412px*915px	B女神	C、26-35岁	1	0	0	1	0	0	0	0	1	1	0	D、1-2个小时	D、我只关心我的喜欢的领域的品牌，其他我不熟悉	4	5	4	5	4	5	3	4	4	4	3	4	3	3	4	3	1	2
Q115VzQjbRW	8MZ82ZqL	2024-04-25 18:05:40	2024-04-25 18:07:15	95	数据集市	3iM3Av	你在短视频中注意到品牌了没？	101.82.61.213	121.4737000	31.2303700	上海市	上海市	MOBILE	iOS	WeChat	430px*932px	B女神	C、26-35岁	1	0	1	1	0	0	0	0	1	0	0	E、2-4个小时	D、我只关心我的喜欢的领域的品牌，其他我不熟悉	4	4	4	4	5	5	3	5	4	4	4	4	3	4	4	3	3	3
WQW8P8KgD3B	DMxaNXr7	2024-01-12 16:10:57	2024-01-12 16:17:56	419	数据集市	FFJJJr	你在看短视频的时候注意到品牌了吗？	1.82.217.176	108.9410144	34.2740836	陕西省	西安市	MOBILE	Android	Chrome	412px*846px	A男神	C、26-35岁	1	1	0	0	1	0	0	0	0	1	0	C、41-60分钟	B、在多数领域，品牌还是熟悉的	5	4	5	5	4	5	4	5	5	5	4	5	5	5	4	5	4	5
WQW8Pvx49mE	37KZ1mPM	2024-01-12 16:06:35	2024-01-12 16:15:43	548	数据集市	FFJJJr	你在看短视频的时候注意到品牌了吗？	119.96.101.233	114.2722650	30.5808680	湖北省	武汉市	MOBILE	Android	Chrome	393px*851px	B女神	C、26-35岁	0	1	0	1	0	0	0	0	0	0	0	D、1-2个小时	E、我只对某几个品牌是熟悉的，其他的领域品牌我都不熟悉	5	3	4	5	5	3	2	4	5	5	4	5	2	1	2	2	2	3
boqWoV3jnQy	J7qgNg6e	2024-01-12 16:04:55	2024-01-12 16:12:44	469	数据集市	FFJJJr	你在看短视频的时候注意到品牌了吗？	106.119.167.62	114.5054340	38.0430537	河北省	石家庄市	MOBILE	Android	Chrome	393px*830px	A男神	C、26-35岁	1	0	1	1	0	0	0	0	0	0	0	D、1-2个小时	B、在多数领域，品牌还是熟悉的	4	5	5	4	4	5	5	4	5	5	4	4	5	5	4	5	4	5
oG1lGx1KYQ4	kMrOyEp7	2024-01-12 16:04:03	2024-01-12 16:12:16	493	数据集市	FFJJJr	你在看短视频的时候注意到品牌了吗？	39.85.176.250	116.5850186	35.4248383	山东省	济宁市	MOBILE	iOS	WeChat	375px*812px	B女神	D、36-45岁	1	0	1	0	1	1	0	0	0	0	0	D、1-2个小时	A、无论哪个领域，品牌的产品我都熟悉	4	5	4	5	4	5	4	5	4	4	5	5	4	4	5	4	4	5
Q18X1Rlp3jq	xMo84kB7	2024-01-12 16:05:46	2024-01-12 16:11:50	364	数据集市	FFJJJr	你在看短视频的时候注意到品牌了吗？	36.138.53.183	103.7922210	36.0566900	甘肃省	兰州市	MOBILE	Android	Chrome	393px*851px	B女神	C、26-35岁	0	0	1	0	0	0	0	0	0	0	1	D、1-2个小时	B、在多数领域，品牌还是熟悉的	3	4	4	5	4	5	3	3	5	4	3	4	2	3	4	3	2	2
boqWobwJ9bN	ve8k0dLp	2024-01-12 16:03:35	2024-01-12 16:10:40	425	数据集市	FFJJJr	你在看短视频的时候注意到品牌了吗？	122.239.173.174	121.1105012	28.2446847	浙江省	温州市	MOBILE	iOS	WeChat	390px*844px	B女神	C、26-35岁	0	0	1	0	0	0	0	0	1	0	0	C、41-60分钟	D、我只关心我的喜欢的领域的品牌，其他我不熟悉	5	5	4	5	4	4	3	4	5	4	5	5	4	5	4	4	2	1
XyAqyqkN12G	VMJZZPdM	2024-01-12 16:04:54	2024-01-12 16:10:30	336	数据集市	FFJJJr	你在看短视频的时候注意到品牌了吗？	182.102.155.98	113.8533610	27.6173670	江西省	萍乡市	MOBILE	Android	Chrome	360px*800px	A男神	C、26-35岁	1	1	0	1	1	0	0	0	1	0	0	E、2-4个小时	C、在某些特定领域，品牌还是熟悉	4	5	3	4	4	5	3	4	4	5	3	4	3	5	5	4	2	3
mN9lNqxqR3d	0eyKrJ97	2024-01-12 16:01:04	2024-01-12 16:10:18	554	数据集市	FFJJJr	你在看短视频的时候注意到品牌了吗？	111.25.84.145	126.7231237	42.9692484	吉林省	吉林市	MOBILE	iOS	WeChat	414px*896px	A男神	C、26-35岁	1	1	1	1	0	0	0	0	0	0	0	E、2-4个小时	B、在多数领域，品牌还是熟悉的	5	4	5	5	5	5	4	5	5	5	4	5	5	5	4	4	4	5
g9Eo9rOPbPk	BeplGQXe	2024-01-12 16:05:57	2024-01-12 16:10:18	261	数据集市	FFJJJr	你在看短视频的时候注意到品牌了吗？	39.144.210.50	103.9631410	36.0040450	甘肃省	兰州市	MOBILE	Android	Chrome	360px*780px	A男神	C、26-35岁	1	1	1	1	0	0	0	0	1	0	0	D、1-2个小时	B、在多数领域，品牌还是熟悉的	4	4	5	4	5	5	4	5	4	5	4	5	5	5	4	4	4	4
Q18X1mNw8mq	5Lw3KWvL	2024-01-12 16:05:34	2024-01-12 16:10:22	288	数据集市	FFJJJr	你在看短视频的时候注意到品牌了吗？	117.136.62.110	104.9994730	32.4119060	四川省	广元市	MOBILE	Android	WeChat	375px*750px	B女神	C、26-35岁	1	0	0	1	0	0	0	0	0	0	0	E、2-4个小时	B、在多数领域，品牌还是熟悉的	3	5	5	5	3	5	1	4	5	4	3	4	5	5	4	5	1	1
mN9lNPnEwjd	0eylWmGL	2024-01-12 16:04:54	2024-01-12 16:08:56	242	数据集市	FFJJJr	你在看短视频的时候注意到品牌了吗？	140.246.43.230	117.0030350	36.6685590	山东省	济南市	COMPUTER	Windows	Chrome	3440px*1440px	B女神	B、18-25岁	1	0	1	0	0	0	0	0	0	0	0	E、2-4个小时	E、我只对某几个品牌是熟悉的，其他的领域品牌我都不熟悉	4	5	4	4	5	5	4	5	4	4	5	5	4	4	5	5	1	2
boqWo1V3W8d	KLOgOdAL	2024-01-12 16:03:29	2024-01-12 16:08:41	312	数据集市	FFJJJr	你在看短视频的时候注意到品牌了吗？	42.90.95.143	103.8400080	36.0637940	甘肃省	兰州市	MOBILE	Android	WeChat	360px*800px	A男神	C、26-35岁	1	1	1	1	0	0	1	1	1	0	0	E、2-4个小时	B、在多数领域，品牌还是熟悉的	4	4	5	5	5	4	4	4	3	4	4	5	4	4	5	4	2	3
lAO0AN4bJg9	27aDgEEM	2024-01-12 16:03:43	2024-01-12 16:08:23	280	数据集市	FFJJJr	你在看短视频的时候注意到品牌了吗？	220.200.126.31	111.3028540	23.4710840	广西壮族自治区	梧州市	MOBILE	iOS	Apple WebKit	393px*852px	B女神	B、18-25岁	0	0	1	0	0	0	0	0	0	0	1	B、21-40分钟	E、我只对某几个品牌是熟悉的，其他的领域品牌我都不熟悉	2	2	2	1	2	1	2	3	3	2	3	3	4	4	4	2	4	3
g9Eo9kNG5ay	pLzEpWx7	2024-01-12 16:04:23	2024-01-12 16:08:13	230	数据集市	FFJJJr	你在看短视频的时候注意到品牌了吗？	223.104.220.6	106.7700800	31.8536810	四川省	巴中市	MOBILE	Android	Chrome	360px*804px	B女神	B、18-25岁	1	0	1	1	0	0	0	0	0	0	0	C、41-60分钟	D、我只关心我的喜欢的领域的品牌，其他我不熟悉	4	5	5	5	4	5	4	4	5	4	4	5	5	5	4	4	4	5
mN9lN0k6dq4	WLGkK3NL	2024-01-12 16:04:32	2024-01-12 16:07:56	204	数据集市	FFJJJr	你在看短视频的时候注意到品牌了吗？	112.224.161.101	116.0381670	36.4564270	山东省	聊城市	MOBILE	Android	Chrome	392px*800px	B女神	C、26-35岁	1	0	1	0	0	0	0	0	1	0	0	C、41-60分钟	B、在多数领域，品牌还是熟悉的	4	5	5	4	4	5	4	5	5	4	5	5	4	5	5	4	4	5
oG1lG9nOlY4	5M2bZZDM	2024-01-12 16:04:17	2024-01-12 16:07:48	211	数据集市	FFJJJr	你在看短视频的时候注意到品牌了吗？	223.160.172.80	108.9680400	34.2255800	陕西省	西安市	MOBILE	iOS	Apple WebKit	390px*844px	A男神	B、18-25岁	1	1	0	1	0	0	0	0	0	0	0	E、2-4个小时	D、我只关心我的喜欢的领域的品牌，其他我不熟悉	4	5	5	4	5	3	2	4	3	5	4	5	3	4	4	5	2	5
WQW8QWBG4D4	z7AyO8y7	2024-01-12 16:04:36	2024-01-12 16:07:39	183	数据集市	FFJJJr	你在看短视频的时候注意到品牌了吗？	211.90.237.161	120.0801210	30.4670900	浙江省	杭州市	MOBILE	Android	WeChat	360px*800px	B女神	E、45岁-55岁	1	1	1	1	1	0	1	1	1	1	0	D、1-2个小时	C、在某些特定领域，品牌还是熟悉	5	4	5	5	4	4	5	5	4	5	4	5	5	4	5	5	5	4
nZ9G4VD0gEA	WLGoyYxL	2024-01-12 15:57:34	2024-01-12 16:05:43	489	数据集市	FFJJJr	你在看短视频的时候注意到品牌了吗？	122.140.25.160	124.8178679	45.1615437	吉林省	松原市	MOBILE	Android	Chrome	393px*830px	A男神	C、26-35岁	1	0	0	0	0	0	0	0	0	0	0	C、41-60分钟	D、我只关心我的喜欢的领域的品牌，其他我不熟悉	3	4	3	5	4	4	2	3	2	2	2	4	2	2	2	3	2	1
boqWBpo9pZN	leNZgYze	2024-01-12 16:03:42	2024-01-12 16:06:56	194	数据集市	FFJJJr	你在看短视频的时候注意到品牌了吗？	182.107.23.216	116.3084160	27.9426790	江西省	抚州市	MOBILE	Android	Chrome	360px*800px	B女神	B、18-25岁	1	0	1	0	0	0	0	0	0	0	0	E、2-4个小时	D、我只关心我的喜欢的领域的品牌，其他我不熟悉	4	4	4	5	5	3	3	4	5	5	4	4	4	5	5	5	2	2
lAO0aoa51W9	ve8GBO4L	2024-01-12 16:04:46	2024-01-12 16:06:57	131	数据集市	FFJJJr	你在看短视频的时候注意到品牌了吗？	112.224.194.19	120.3847240	36.1745490	山东省	青岛市	MOBILE	Android	Chrome	360px*640px	B女神	D、36-45岁	1	1	1	1	0	0	0	0	1	1	0	C、41-60分钟	C、在某些特定领域，品牌还是熟悉	3	2	4	4	3	4	4	3	4	5	3	4	2	3	2	2	1	1
mN9ljZ0Xr4z	JekwJNNe	2024-01-12 15:49:09	2024-01-12 16:05:32	983	数据集市	FFJJJr	你在看短视频的时候注意到品牌了吗？	106.58.172.181	101.8536419	24.5652958	云南省	楚雄彝族自治州	MOBILE	Android	Chrome	393px*851px	B女神	D、36-45岁	1	0	1	1	0	0	0	1	0	0	0	C、41-60分钟	D、我只关心我的喜欢的领域的品牌，其他我不熟悉	3	4	3	4	3	4	2	4	4	4	3	4	3	3	3	3	4	3
XyAqEG2DwRo	leNxE4r7	2024-01-12 16:02:51	2024-01-12 16:06:52	241	数据集市	FFJJJr	你在看短视频的时候注意到品牌了吗？	112.18.9.252	104.7530350	31.4904460	四川省	绵阳市	MOBILE	Android	Chrome	360px*800px	B女神	C、26-35岁	1	1	0	1	0	0	0	0	1	0	0	E、2-4个小时	D、我只关心我的喜欢的领域的品牌，其他我不熟悉	4	4	5	4	4	5	3	4	4	4	3	3	4	3	3	4	4	3
vw9DPvK0ZqV	5Lm46jz7	2024-01-12 16:03:50	2024-01-12 16:06:48	178	数据集市	FFJJJr	你在看短视频的时候注意到品牌了吗？	182.118.232.59	113.7418230	34.3867260	河南省	郑州市	MOBILE	Android	Chrome	393px*873px	B女神	D、36-45岁	1	1	1	1	0	0	0	0	1	0	0	F、4个小时以上	B、在多数领域，品牌还是熟悉的	5	5	5	5	2	5	2	4	4	5	2	5	4	4	4	4	5	5
nZ9G4ngp31n	nePZZ3X7	2024-01-12 16:03:09	2024-01-12 16:06:47	218	数据集市	FFJJJr	你在看短视频的时候注意到品牌了吗？	39.144.24.192	114.2378200	33.2919820	河南省	驻马店市	MOBILE	Android	Chrome	393px*873px	B女神	B、18-25岁	1	1	0	0	0	0	0	0	0	0	0	B、21-40分钟	D、我只关心我的喜欢的领域的品牌，其他我不熟悉	4	5	5	4	5	4	3	4	2	4	5	5	4	5	4	4	3	4
mN9ljd2xoP4	VMJZ3EOM	2024-01-12 15:48:53	2024-01-12 16:05:23	990	数据集市	FFJJJr	你在看短视频的时候注意到品牌了吗？	36.26.89.26	120.7678664	30.7404874	浙江省	嘉兴市	MOBILE	Android	Chrome	360px*760px	A男神	C、26-35岁	1	1	0	0	1	1	0	1	1	0	0	F、4个小时以上	C、在某些特定领域，品牌还是熟悉	4	5	4	5	4	4	4	5	4	5	4	4	4	5	4	4	3	4
mN9lj8x1nYA	27aD0aZM	2024-01-12 15:48:41	2024-01-12 16:05:15	994	数据集市	FFJJJr	你在看短视频的时候注意到品牌了吗？	118.253.157.93	109.9958843	27.5484363	湖南省	怀化市	MOBILE	Android	Chrome	393px*851px	B女神	D、36-45岁	1	1	0	0	0	0	0	0	0	0	0	C、41-60分钟	B、在多数领域，品牌还是熟悉的	4	5	5	3	5	4	3	4	4	4	3	4	5	5	4	5	3	4
WQW8nOpprzP	p7YZOb0L	2024-01-12 15:48:19	2024-01-12 16:05:04	1005	数据集市	FFJJJr	你在看短视频的时候注意到品牌了吗？	182.44.32.185	115.4691250	35.2401634	山东省	菏泽市	MOBILE	Android	Chrome	360px*760px	B女神	B、18-25岁	0	0	1	1	0	0	0	1	1	0	0	B、21-40分钟	C、在某些特定领域，品牌还是熟悉	4	3	4	4	3	4	3	4	3	4	3	3	3	4	3	3	3	2
nZ9G4APOA5A	kMr33ok7	2024-01-12 16:01:00	2024-01-12 16:06:13	313	数据集市	FFJJJr	你在看短视频的时候注意到品牌了吗？	182.134.87.23	107.6898020	31.3529500	四川省	达州市	MOBILE	iOS	Apple WebKit	393px*852px	B女神	C、26-35岁	1	0	1	1	0	0	0	0	1	1	0	D、1-2个小时	C、在某些特定领域，品牌还是熟悉	4	5	4	5	5	4	5	4	4	5	4	5	5	4	5	4	2	3
mN9ljrmKgDz	0eywn3b7	2024-01-12 16:01:52	2024-01-12 16:05:56	244	数据集市	FFJJJr	你在看短视频的时候注意到品牌了吗？	221.176.229.190	114.0527147	33.5878750	河南省	漯河市	COMPUTER	Windows	Chrome	1536px*864px	A男神	C、26-35岁	1	0	1	0	0	0	0	0	0	0	0	C、41-60分钟	D、我只关心我的喜欢的领域的品牌，其他我不熟悉	4	5	5	4	1	5	2	5	4	4	5	4	1	3	4	2	4	2
boqWBlYJdJR	z7AoV9Pe	2024-01-12 16:03:22	2024-01-12 16:05:28	126	数据集市	FFJJJr	你在看短视频的时候注意到品牌了吗？	223.152.97.124	112.9919830	25.7602184	湖南省	郴州市	MOBILE	iOS	WeChat	390px*844px	A男神	C、26-35岁	1	1	0	0	0	0	0	0	0	0	0	B、21-40分钟	D、我只关心我的喜欢的领域的品牌，其他我不熟悉	4	5	4	5	4	4	3	4	3	3	3	4	4	5	4	4	1	1
WQW8nqpZk9B	BMDKZOKe	2024-01-12 16:01:19	2024-01-12 16:05:02	223	数据集市	FFJJJr	你在看短视频的时候注意到品牌了吗？	223.104.51.125	119.5072650	26.0742000	福建省	福州市	MOBILE	Android	Chrome	320px*715px	B女神	C、26-35岁	1	1	0	0	0	0	0	0	1	0	0	C、41-60分钟	C、在某些特定领域，品牌还是熟悉	4	5	4	5	5	4	3	4	4	5	4	5	4	4	4	5	3	4
NPQ6E1DREXq	z7A0pJPM	2024-01-12 16:02:41	2024-01-12 16:05:04	143	数据集市	FFJJJr	你在看短视频的时候注意到品牌了吗？	117.153.102.13	112.7756280	32.1231850	湖北省	襄阳市	MOBILE	iOS	Apple WebKit	393px*852px	A男神	C、26-35岁	1	1	1	0	0	0	0	0	0	0	0	E、2-4个小时	B、在多数领域，品牌还是熟悉的	4	4	4	5	4	4	3	4	4	5	4	4	5	4	4	4	4	3
mN9ljAR2AzO	QL095Nme	2024-01-12 16:03:01	2024-01-12 16:04:49	108	数据集市	FFJJJr	你在看短视频的时候注意到品牌了吗？	202.105.66.32	113.2897290	23.0130260	广东省	广州市	MOBILE	Android	WeChat	360px*800px	B女神	C、26-35岁	1	1	1	1	0	0	0	0	0	0	0	E、2-4个小时	B、在多数领域，品牌还是熟悉的	4	5	4	4	5	4	5	4	5	4	5	4	5	4	4	5	3	4
XyAqEZQj9dD	z7AoD0oe	2024-01-12 16:01:35	2024-01-12 16:04:39	184	数据集市	FFJJJr	你在看短视频的时候注意到品牌了吗？	223.104.84.62	129.7393250	43.3213360	吉林省	延边朝鲜族自治州	MOBILE	Android	WeChat	320px*694px	B女神	C、26-35岁	0	1	1	0	0	0	0	0	1	0	0	D、1-2个小时	C、在某些特定领域，品牌还是熟悉	3	3	4	4	3	5	3	3	5	4	4	5	4	4	3	4	3	2
oG1lpEaok1N	8MZXm4KL	2024-01-12 15:59:11	2024-01-12 16:04:17	306	数据集市	FFJJJr	你在看短视频的时候注意到品牌了吗？	112.96.179.152	113.5467930	23.1538310	广东省	广州市	MOBILE	Android	Chrome	360px*800px	B女神	C、26-35岁	0	0	1	1	0	0	0	0	1	0	0	E、2-4个小时	B、在多数领域，品牌还是熟悉的	4	3	4	5	3	2	2	4	4	4	3	4	5	5	4	5	2	4
Q18X3pxanwA	z7AooDoe	2024-01-12 15:52:42	2024-01-12 16:03:43	661	数据集市	FFJJJr	你在看短视频的时候注意到品牌了吗？	119.96.109.72	114.3215364	30.5673932	湖北省	武汉市	MOBILE	Android	Chrome	412px*846px	B女神	C、26-35岁	1	1	0	0	0	0	0	0	1	0	0	B、21-40分钟	B、在多数领域，品牌还是熟悉的	3	3	4	3	4	4	3	4	5	5	3	4	5	5	5	5	1	1
vw9DPGGypbn	qM69Jxve	2024-01-12 16:00:40	2024-01-12 16:03:38	178	数据集市	FFJJJr	你在看短视频的时候注意到品牌了吗？	117.189.50.76	106.3919790	27.7272980	贵州省	遵义市	MOBILE	Android	WeChat	376px*831px	B女神	C、26-35岁	1	1	1	1	1	0	0	0	1	0	0	D、1-2个小时	C、在某些特定领域，品牌还是熟悉	5	5	5	5	5	5	5	5	5	5	5	5	5	5	5	5	1	1
mN9ljvWbzKx	WLG2aa7z	2024-01-12 16:00:13	2024-01-12 16:03:33	200	数据集市	FFJJJr	你在看短视频的时候注意到品牌了吗？	183.197.105.103	116.2215000	37.9372000	河北省	衡水市	MOBILE	Android	WeChat	360px*803px	B女神	B、18-25岁	1	0	0	0	0	0	0	0	0	0	1	D、1-2个小时	C、在某些特定领域，品牌还是熟悉	4	5	4	5	5	5	2	4	3	2	2	3	5	5	4	4	1	2
g9Eo4Q8AbKl	BMD1G0o7	2024-01-12 15:57:18	2024-01-12 16:03:24	366	数据集市	FFJJJr	你在看短视频的时候注意到品牌了吗？	106.61.249.225	102.7019340	24.9342030	云南省	昆明市	MOBILE	Android	Chrome	393px*873px	A男神	C、26-35岁	1	0	1	1	0	0	0	0	1	0	0	D、1-2个小时	D、我只关心我的喜欢的领域的品牌，其他我不熟悉	5	4	4	5	4	5	5	4	5	4	4	5	5	4	4	4	5	4
NPQ6E6yllOz	J7qzV85L	2024-01-12 15:58:39	2024-01-12 16:03:10	271	数据集市	FFJJJr	你在看短视频的时候注意到品牌了吗？	223.104.1.123	113.3893937	23.1565381	广东省	广州市	MOBILE	iOS	Chrome	375px*667px	B女神	C、26-35岁	1	0	1	1	0	0	0	0	0	0	0	C、41-60分钟	B、在多数领域，品牌还是熟悉的	5	4	4	5	4	5	4	5	4	4	3	4	3	5	4	4	2	2
nZ9G4gB1Eod	J7q5G9q7	2024-01-12 16:01:02	2024-01-12 16:02:53	111	数据集市	FFJJJr	你在看短视频的时候注意到品牌了吗？	223.104.22.207	108.2908100	22.8332150	广西壮族自治区	南宁市	MOBILE	Android	Chrome	360px*796px	A男神	D、36-45岁	1	1	0	0	0	0	0	0	1	0	0	D、1-2个小时	D、我只关心我的喜欢的领域的品牌，其他我不熟悉	3	3	3	4	3	4	3	3	4	4	3	4	3	3	3	4	4	4
boqWBRRJdZn	veE2bwPM	2024-01-12 16:00:04	2024-01-12 16:02:45	161	数据集市	FFJJJr	你在看短视频的时候注意到品牌了吗？	223.104.69.232	114.4371340	22.8257250	广东省	惠州市	MOBILE	iOS	Apple WebKit	390px*844px	B女神	B、18-25岁	1	1	0	0	0	0	0	0	1	0	0	F、4个小时以上	B、在多数领域，品牌还是熟悉的	4	5	5	5	3	2	1	4	3	3	1	3	1	1	3	2	1	2
mN9ljxoXa0A	4en2None	2024-01-12 16:01:11	2024-01-12 16:02:43	92	数据集市	FFJJJr	你在看短视频的时候注意到品牌了吗？	171.106.96.124	108.0451960	22.8100610	广西壮族自治区	南宁市	MOBILE	iOS	Apple WebKit	414px*736px	A男神	B、18-25岁	1	1	0	1	0	0	0	0	0	0	0	F、4个小时以上	E、我只对某几个品牌是熟悉的，其他的领域品牌我都不熟悉	5	5	5	5	5	4	3	5	5	5	4	5	4	5	4	5	2	2
g9Eo4VJDyjl	0eyr6X8M	2024-01-12 15:56:57	2024-01-12 16:02:20	323	数据集市	FFJJJr	你在看短视频的时候注意到品牌了吗？	223.104.19.179	114.0986550	32.1034880	河南省	信阳市	MOBILE	Android	Chrome	769px*1174px	B女神	C、26-35岁	0	0	1	1	0	0	0	0	0	0	1	E、2-4个小时	B、在多数领域，品牌还是熟悉的	4	4	4	5	3	4	2	4	4	5	5	5	2	3	4	4	3	3
mN9ljj4Q2Jg	DMxXgd5M	2024-01-12 16:00:04	2024-01-12 16:01:46	102	数据集市	FFJJJr	你在看短视频的时候注意到品牌了吗？	120.231.111.61	113.3487460	22.5224030	广东省	中山市	MOBILE	Android	Chrome	393px*873px	B女神	B、18-25岁	1	1	0	0	0	0	0	0	0	0	0	D、1-2个小时	C、在某些特定领域，品牌还是熟悉	2	5	4	5	4	4	3	4	3	4	5	4	5	4	3	3	1	1
g9Eo4ZV08Xn	5LwEGZnM	2024-01-12 15:56:27	2024-01-12 16:01:15	288	数据集市	FFJJJr	你在看短视频的时候注意到品牌了吗？	112.17.240.60	120.0820700	29.3781210	浙江省	金华市	MOBILE	Android	Chrome	360px*780px	A男神	B、18-25岁	1	0	0	0	0	0	0	0	0	0	0	E、2-4个小时	B、在多数领域，品牌还是熟悉的	3	3	3	3	2	3	4	3	3	3	3	3	3	2	4	2	5	4
Q18X3PqGm6G	kMrwakV7	2024-01-12 15:55:12	2024-01-12 16:01:12	360	数据集市	FFJJJr	你在看短视频的时候注意到品牌了吗？	1.71.135.52	112.5463272	37.8699291	山西省	太原市	MOBILE	Android	Chrome	393px*873px	B女神	B、18-25岁	1	1	1	0	0	0	0	0	1	0	0	F、4个小时以上	C、在某些特定领域，品牌还是熟悉	4	5	4	5	3	4	2	4	5	4	3	4	5	4	5	3	4	4
oG1lPRz2W5K	BMDa6Ag7	2024-01-12 15:49:41	2024-01-12 15:59:22	581	数据集市	FFJJJr	你在看短视频的时候注意到品牌了吗？	171.219.184.74	103.9528430	30.7839280	四川省	成都市	MOBILE	Android	WeChat	376px*831px	B女神	B、18-25岁	1	0	0	0	0	0	0	0	0	0	0	D、1-2个小时	D、我只关心我的喜欢的领域的品牌，其他我不熟悉	5	4	5	5	4	4	5	4	5	5	4	5	2	5	4	3	4	5
Q18XDkYw6E4	kMr3GnY7	2024-01-12 15:51:05	2024-01-12 15:58:59	474	数据集市	FFJJJr	你在看短视频的时候注意到品牌了吗？	117.165.238.220	116.0697250	27.7635820	江西省	抚州市	MOBILE	Android	Chrome	424px*942px	B女神	C、26-35岁	1	0	0	0	0	0	0	0	0	0	0	E、2-4个小时	E、我只对某几个品牌是熟悉的，其他的领域品牌我都不熟悉	3	4	5	4	4	5	4	5	4	4	5	5	4	4	5	4	2	1
NPQ65mZ42Rg	VMJzj5dM	2024-01-12 15:52:40	2024-01-12 15:58:06	326	数据集市	FFJJJr	你在看短视频的时候注意到品牌了吗？	117.182.43.18	110.2972681	25.2782583	广西壮族自治区	桂林市	MOBILE	Android	Chrome	393px*873px	B女神	B、18-25岁	1	0	1	0	0	0	0	0	0	0	0	D、1-2个小时	E、我只对某几个品牌是熟悉的，其他的领域品牌我都不熟悉	3	3	3	4	4	4	3	3	4	3	4	3	2	2	4	2	4	4
Q18XDVJNdYv	5M2jDE2M	2024-01-12 15:52:44	2024-01-12 15:57:50	306	数据集市	FFJJJr	你在看短视频的时候注意到品牌了吗？	60.221.229.199	111.6911140	36.3845880	山西省	临汾市	MOBILE	Android	Chrome	381px*824px	B女神	B、18-25岁	1	1	1	1	0	0	0	0	0	0	0	D、1-2个小时	B、在多数领域，品牌还是熟悉的	3	2	3	4	2	3	3	3	4	4	4	3	4	3	4	4	5	4
nZ9GKX8zY8W	Bepq40BM	2024-01-12 15:50:25	2024-01-12 15:57:47	442	数据集市	FFJJJr	你在看短视频的时候注意到品牌了吗？	123.180.236.112	116.4449630	37.9301740	河北省	衡水市	MOBILE	Android	Chrome	360px*800px	A男神	B、18-25岁	1	1	1	0	0	0	0	0	0	0	0	C、41-60分钟	D、我只关心我的喜欢的领域的品牌，其他我不熟悉	4	4	4	4	2	4	4	4	4	4	4	4	4	4	4	4	3	4
g9EoPA9z2JJ	0eyKmbP7	2024-01-12 15:51:39	2024-01-12 15:57:43	364	数据集市	FFJJJr	你在看短视频的时候注意到品牌了吗？	120.230.188.251	113.0947140	22.5720100	广东省	江门市	MOBILE	Android	Chrome	412px*915px	A男神	C、26-35岁	1	1	0	1	0	0	0	0	0	0	0	D、1-2个小时	E、我只对某几个品牌是熟悉的，其他的领域品牌我都不熟悉	4	4	4	4	3	4	4	4	4	4	4	4	3	4	4	3	4	3
mN9lPAa84zO	37KZO2GM	2024-01-12 15:49:36	2024-01-12 15:57:27	471	数据集市	FFJJJr	你在看短视频的时候注意到品牌了吗？	223.104.7.142	117.5734110	39.0230300	天津市	市辖区	MOBILE	Android	Chrome	360px*780px	A男神	D、36-45岁	1	1	0	0	0	0	1	0	0	0	0	C、41-60分钟	C、在某些特定领域，品牌还是熟悉	3	4	4	4	3	4	2	4	4	4	2	4	4	4	4	3	3	4
Q18XDb0NBP4	5LwjoJq7	2024-01-12 15:50:02	2024-01-12 15:57:23	441	数据集市	FFJJJr	你在看短视频的时候注意到品牌了吗？	113.218.27.192	111.1299340	29.4238050	湖南省	张家界市	MOBILE	Android	Chrome	393px*873px	B女神	B、18-25岁	1	0	1	1	0	0	0	0	0	0	1	E、2-4个小时	E、我只对某几个品牌是熟悉的，其他的领域品牌我都不熟悉	3	2	3	4	4	4	3	3	3	4	3	4	5	4	5	5	3	4
g9EoP1Pd93n	o7j32joL	2024-01-12 15:48:20	2024-01-12 15:57:11	531	数据集市	FFJJJr	你在看短视频的时候注意到品牌了吗？	183.202.123.180	112.8191590	39.5194770	山西省	朔州市	MOBILE	Android	Chrome	360px*792px	A男神	B、18-25岁	1	0	0	0	0	0	0	0	0	0	0	E、2-4个小时	C、在某些特定领域，品牌还是熟悉	3	4	3	4	3	4	3	4	2	2	2	4	3	3	4	3	3	4
lAO0PB3o8Z2	BMDaqPo7	2024-01-12 15:50:04	2024-01-12 15:56:51	407	数据集市	FFJJJr	你在看短视频的时候注意到品牌了吗？	123.12.51.69	115.6447667	34.3999827	河南省	商丘市	MOBILE	Android	Chrome	360px*772px	B女神	B、18-25岁	1	0	0	0	0	0	0	0	0	0	0	B、21-40分钟	D、我只关心我的喜欢的领域的品牌，其他我不熟悉	4	4	4	5	4	4	3	4	4	4	4	4	4	4	4	4	2	2
g9EoPwq03Wn	z7A9RVy7	2024-01-12 15:51:22	2024-01-12 15:56:45	323	数据集市	FFJJJr	你在看短视频的时候注意到品牌了吗？	183.9.64.101	116.3848686	23.5401642	广东省	揭阳市	MOBILE	iOS	Safari	375px*667px	B女神	C、26-35岁	0	0	1	1	0	0	0	0	0	0	1	B、21-40分钟	C、在某些特定领域，品牌还是熟悉	3	4	4	5	2	3	2	3	3	4	4	4	2	2	1	1	1	1
XyAqYdkJEmr	AM9P9Pne	2024-01-12 15:51:04	2024-01-12 15:56:44	340	数据集市	FFJJJr	你在看短视频的时候注意到品牌了吗？	112.12.130.27	120.5561180	28.1636050	浙江省	温州市	MOBILE	Android	Chrome	412px*915px	B女神	C、26-35岁	1	0	0	0	0	0	0	0	0	0	0	D、1-2个小时	D、我只关心我的喜欢的领域的品牌，其他我不熟悉	3	2	4	3	2	4	2	3	2	3	1	2	1	1	1	2	2	2
NPQ65paElpW	kMrnwlEM	2024-01-12 15:49:53	2024-01-12 15:56:26	393	数据集市	FFJJJr	你在看短视频的时候注意到品牌了吗？	39.146.8.111	117.1559180	31.7224830	安徽省	合肥市	MOBILE	Android	Chrome	393px*873px	B女神	C、26-35岁	1	1	1	1	0	0	0	1	1	1	1	F、4个小时以上	C、在某些特定领域，品牌还是熟悉	4	4	4	4	4	4	3	5	4	4	5	4	3	5	4	2	3	4
mN9lP6656JD	o7jRj2o7	2024-01-12 15:49:38	2024-01-12 15:56:25	407	数据集市	FFJJJr	你在看短视频的时候注意到品牌了吗？	111.9.111.212	104.9676470	31.0167190	四川省	绵阳市	MOBILE	Android	WeChat	393px*873px	B女神	B、18-25岁	1	1	0	0	0	0	0	0	0	0	0	C、41-60分钟	E、我只对某几个品牌是熟悉的，其他的领域品牌我都不熟悉	4	4	4	5	3	3	4	4	4	5	5	4	2	4	4	1	3	1
oG1lPYvBOGW	2MdZBxWL	2024-01-12 15:49:00	2024-01-12 15:56:23	443	数据集市	FFJJJr	你在看短视频的时候注意到品牌了吗？	221.192.178.200	114.4930850	36.5863180	河北省	邯郸市	MOBILE	iOS	Apple WebKit	414px*736px	B女神	C、26-35岁	1	0	0	0	0	0	0	0	0	0	0	A、0-20分钟	E、我只对某几个品牌是熟悉的，其他的领域品牌我都不熟悉	4	3	3	3	2	3	2	3	3	3	3	4	2	3	2	2	2	1
g9EoPR4Kawg	leN6dbme	2024-01-12 15:50:36	2024-01-12 15:56:22	346	数据集市	FFJJJr	你在看短视频的时候注意到品牌了吗？	116.21.20.103	113.1849860	23.4528530	广东省	广州市	MOBILE	Android	Chrome	393px*851px	B女神	D、36-45岁	1	0	0	1	1	0	0	0	0	0	0	A、0-20分钟	C、在某些特定领域，品牌还是熟悉	5	5	4	5	5	5	4	5	5	5	5	5	5	5	5	5	3	4
mN9lP6mx6vK	WLG0mD0e	2024-01-12 15:50:10	2024-01-12 15:56:20	370	数据集市	FFJJJr	你在看短视频的时候注意到品牌了吗？	183.93.58.184	114.3237251	29.8327085	湖北省	咸宁市	MOBILE	Android	Chrome	424px*753px	B女神	C、26-35岁	0	0	1	1	0	1	0	0	0	0	0	D、1-2个小时	B、在多数领域，品牌还是熟悉的	4	5	5	4	4	5	4	5	4	4	5	4	5	4	4	5	4	5
boqW2ARP6O6	ve8zbYd7	2024-01-12 15:49:58	2024-01-12 15:56:13	375	数据集市	FFJJJr	你在看短视频的时候注意到品牌了吗？	120.235.26.228	116.1247470	24.2211340	广东省	梅州市	MOBILE	iOS	Apple WebKit	414px*736px	B女神	C、26-35岁	1	0	1	0	0	1	0	0	1	0	0	E、2-4个小时	B、在多数领域，品牌还是熟悉的	4	5	4	4	5	4	5	4	5	4	4	5	4	5	4	5	4	5
vw9DOGO6jBx	oe4goExL	2024-01-12 15:50:23	2024-01-12 15:56:12	349	数据集市	FFJJJr	你在看短视频的时候注意到品牌了吗？	120.239.242.60	115.7144540	23.6293740	广东省	梅州市	MOBILE	iOS	Apple WebKit	375px*667px	A男神	C、26-35岁	1	1	0	1	0	0	0	0	0	1	0	D、1-2个小时	A、无论哪个领域，品牌的产品我都熟悉	4	5	4	4	5	4	5	4	4	5	4	5	4	5	4	5	4	5
vw9DOGowa2V	o7jnXdo7	2024-01-12 15:50:15	2024-01-12 15:56:10	355	数据集市	FFJJJr	你在看短视频的时候注意到品牌了吗？	218.15.155.82	116.1107180	24.3108690	广东省	梅州市	MOBILE	iOS	Apple WebKit	414px*736px	B女神	B、18-25岁	1	0	1	0	0	0	0	0	0	0	0	E、2-4个小时	B、在多数领域，品牌还是熟悉的	4	4	4	5	4	4	3	4	4	4	3	3	2	3	4	3	3	3
boqW2YXQmgX	kM1wkjnL	2024-01-12 15:50:30	2024-01-12 15:56:05	335	数据集市	FFJJJr	你在看短视频的时候注意到品牌了吗？	113.100.184.211	115.7757610	23.9286410	广东省	梅州市	MOBILE	Android	Chrome	360px*792px	A男神	C、26-35岁	1	0	1	0	0	0	0	0	1	0	0	E、2-4个小时	B、在多数领域，品牌还是熟悉的	4	5	4	4	5	4	4	5	4	5	4	5	4	5	4	4	5	4
nZ9GKdkBzN0	37KDOm6L	2024-01-12 15:48:59	2024-01-12 15:56:08	429	数据集市	FFJJJr	你在看短视频的时候注意到品牌了吗？	111.36.224.22	117.0202860	36.2328150	山东省	泰安市	MOBILE	Android	Chrome	360px*780px	B女神	C、26-35岁	1	0	1	0	0	0	0	0	0	0	0	E、2-4个小时	B、在多数领域，品牌还是熟悉的	4	4	5	4	5	5	4	5	5	4	4	5	4	5	4	5	4	4
mN9lP4AXW14	5M2bQ2DM	2024-01-12 15:48:49	2024-01-12 15:56:06	437	数据集市	FFJJJr	你在看短视频的时候注意到品牌了吗？	182.106.67.11	113.8301750	27.6221900	江西省	萍乡市	MOBILE	Android	WeChat	393px*873px	B女神	D、36-45岁	1	1	0	1	0	0	0	0	1	0	0	C、41-60分钟	D、我只关心我的喜欢的领域的品牌，其他我不熟悉	3	4	3	5	3	4	3	4	5	4	3	5	4	3	3	3	2	1
mN9lP4awpWn	o7jrvJn7	2024-01-12 15:49:58	2024-01-12 15:56:05	367	数据集市	FFJJJr	你在看短视频的时候注意到品牌了吗？	106.224.100.61	115.8410720	28.7354830	江西省	南昌市	MOBILE	Android	Chrome	407px*904px	B女神	B、18-25岁	1	0	1	1	0	0	0	0	1	0	1	F、4个小时以上	B、在多数领域，品牌还是熟悉的	4	5	4	5	3	4	3	3	4	3	4	4	2	3	3	4	2	2
lAO0P2m19g9	leNOQyrM	2024-01-12 15:49:21	2024-01-12 15:56:04	403	数据集市	FFJJJr	你在看短视频的时候注意到品牌了吗？	112.224.169.242	117.1229911	36.1417614	山东省	泰安市	MOBILE	Android	Chrome	360px*800px	A男神	B、18-25岁	1	1	0	1	0	0	0	0	1	0	0	E、2-4个小时	E、我只对某几个品牌是熟悉的，其他的领域品牌我都不熟悉	4	3	5	4	3	5	3	5	4	5	4	5	3	4	4	3	4	2
Q18XDl3gddv	9LQPlyY7	2024-01-12 15:49:24	2024-01-12 15:55:53	389	数据集市	FFJJJr	你在看短视频的时候注意到品牌了吗？	112.224.170.166	117.1107495	36.6472998	山东省	济南市	MOBILE	Android	Chrome	320px*694px	A男神	C、26-35岁	1	1	1	0	0	0	0	0	0	0	0	D、1-2个小时	B、在多数领域，品牌还是熟悉的	5	4	5	5	4	5	5	5	4	4	5	5	4	4	5	4	4	4
boqW2m8KyKY	4enBoWRe	2024-01-12 15:50:32	2024-01-12 15:55:36	304	数据集市	FFJJJr	你在看短视频的时候注意到品牌了吗？	115.238.110.146	120.5263500	30.2492330	浙江省	杭州市	MOBILE	Android	Chrome	360px*803px	B女神	D、36-45岁	1	1	1	1	0	0	0	0	1	0	0	C、41-60分钟	B、在多数领域，品牌还是熟悉的	4	5	5	5	4	5	3	4	4	5	4	5	4	4	5	4	5	4
mN9lPx39NnO	37KzqpPM	2024-01-12 15:49:34	2024-01-12 15:55:27	353	数据集市	FFJJJr	你在看短视频的时候注意到品牌了吗？	42.84.228.135	124.4019680	40.1425480	辽宁省	丹东市	MOBILE	Android	Chrome	424px*918px	B女神	C、26-35岁	1	1	1	1	1	0	0	0	0	0	0	E、2-4个小时	B、在多数领域，品牌还是熟悉的	5	4	5	4	4	5	4	5	5	4	5	5	4	5	5	4	5	4
mN9lPxb3g5K	xLVNO6bL	2024-01-12 15:50:31	2024-01-12 15:55:24	293	数据集市	FFJJJr	你在看短视频的时候注意到品牌了吗？	42.232.4.128	112.7901830	34.8970640	河南省	焦作市	MOBILE	Android	WeChat	363px*800px	B女神	C、26-35岁	1	1	1	1	0	0	0	0	1	0	0	D、1-2个小时	B、在多数领域，品牌还是熟悉的	4	3	4	3	4	3	4	3	5	4	5	4	5	4	3	4	4	3
oG1lPJRARaB	RMWZBKXe	2024-01-12 15:49:56	2024-01-12 15:55:18	322	数据集市	FFJJJr	你在看短视频的时候注意到品牌了吗？	117.136.32.83	113.4735320	23.1616990	广东省	广州市	MOBILE	Android	Chrome	360px*780px	B女神	C、26-35岁	1	0	1	0	1	0	0	0	0	0	0	D、1-2个小时	C、在某些特定领域，品牌还是熟悉	5	4	5	4	5	5	5	5	5	4	5	5	5	5	4	5	4	5
boqW2DEq1qd	veERKBAM	2024-01-12 15:50:25	2024-01-12 15:55:18	293	数据集市	FFJJJr	你在看短视频的时候注意到品牌了吗？	123.167.61.255	126.4997560	48.2398080	黑龙江省	黑河市	MOBILE	Android	WeChat	360px*780px	A男神	C、26-35岁	1	1	0	0	0	0	0	0	1	0	1	E、2-4个小时	D、我只关心我的喜欢的领域的品牌，其他我不熟悉	4	4	3	4	4	5	3	4	4	5	4	4	5	4	4	5	2	3
WQW83DPVPYE	veEBby1M	2024-01-12 15:48:53	2024-01-12 15:55:01	368	数据集市	FFJJJr	你在看短视频的时候注意到品牌了吗？	119.50.83.67	129.7518860	43.3174350	吉林省	延边朝鲜族自治州	MOBILE	Android	WeChat	393px*873px	A男神	C、26-35岁	1	0	0	0	0	0	0	0	0	0	0	D、1-2个小时	D、我只关心我的喜欢的领域的品牌，其他我不熟悉	4	4	3	4	3	4	4	4	5	4	3	4	3	4	5	4	4	4
oG1lPXPwl3W	9LQoXJAM	2024-01-12 15:50:41	2024-01-12 15:54:51	250	数据集市	FFJJJr	你在看短视频的时候注意到品牌了吗？	112.224.160.178	116.2215260	36.8700180	山东省	聊城市	MOBILE	Android	Chrome	360px*800px	B女神	B、18-25岁	1	0	1	0	0	0	0	0	0	0	0	E、2-4个小时	C、在某些特定领域，品牌还是熟悉	4	5	4	5	4	5	3	4	2	3	2	3	5	4	5	4	4	5
mN9lPn3jVBA	VMJ3zdJ7	2024-01-12 15:48:30	2024-01-12 15:54:44	374	数据集市	FFJJJr	你在看短视频的时候注意到品牌了吗？	106.121.166.152	116.5431070	39.8147400	北京市	市辖区	MOBILE	Android	WeChat	360px*720px	A男神	C、26-35岁	1	1	1	1	0	0	0	1	1	1	0	D、1-2个小时	C、在某些特定领域，品牌还是熟悉	5	4	4	5	5	5	5	5	4	5	5	5	5	4	5	5	5	5
NPQ65RrAQrg	KLONwQ37	2024-01-12 15:50:55	2024-01-12 15:54:44	229	数据集市	FFJJJr	你在看短视频的时候注意到品牌了吗？	223.199.207.44	110.4618584	19.2378205	海南省	省直辖县级行政区划	MOBILE	iOS	WeChat	414px*896px	A男神	B、18-25岁	1	1	1	1	0	0	1	0	0	0	0	D、1-2个小时	E、我只对某几个品牌是熟悉的，其他的领域品牌我都不熟悉	3	4	3	4	3	3	2	3	3	3	2	3	3	4	3	2	4	2
mN9lPN3PEpO	9LQR40Be	2024-01-12 15:48:42	2024-01-12 15:54:35	353	数据集市	FFJJJr	你在看短视频的时候注意到品牌了吗？	140.243.70.181	118.5172310	26.6311480	福建省	南平市	MOBILE	iOS	Apple WebKit	414px*896px	A男神	C、26-35岁	1	1	1	1	0	1	0	1	1	1	0	E、2-4个小时	C、在某些特定领域，品牌还是熟悉	4	4	5	5	4	5	4	5	5	5	4	5	5	5	5	4	2	2
XyAqYyd5WmB	BMD2gRlL	2024-01-12 15:49:49	2024-01-12 15:54:34	285	数据集市	FFJJJr	你在看短视频的时候注意到品牌了吗？	117.136.123.71	115.0149040	25.8671940	江西省	赣州市	MOBILE	Android	Chrome	360px*780px	A男神	B、18-25岁	1	1	1	1	0	0	0	1	1	1	0	D、1-2个小时	C、在某些特定领域，品牌还是熟悉	5	5	5	4	4	5	5	4	5	4	5	5	5	5	4	5	5	5
oG1lPGJyX40	RMWWq2EM	2024-01-12 15:48:27	2024-01-12 15:54:32	365	数据集市	FFJJJr	你在看短视频的时候注意到品牌了吗？	49.67.22.0	121.6782692	31.7967439	江苏省	南通市	MOBILE	iOS	WeChat	390px*844px	B女神	D、36-45岁	1	1	1	1	1	1	1	1	1	1	1	E、2-4个小时	D、我只关心我的喜欢的领域的品牌，其他我不熟悉	5	5	5	5	5	5	5	5	5	5	5	5	5	5	5	5	5	5
g9EoP9jb3q5	5Lm49Ad7	2024-01-12 15:49:40	2024-01-12 15:54:29	289	数据集市	FFJJJr	你在看短视频的时候注意到品牌了吗？	39.144.230.24	106.7744750	26.5919530	贵州省	贵阳市	MOBILE	Android	Chrome	360px*800px	B女神	B、18-25岁	1	0	1	1	0	0	0	0	1	0	0	B、21-40分钟	B、在多数领域，品牌还是熟悉的	4	4	5	5	4	5	4	4	4	5	4	5	5	4	4	4	4	4
NPQ65Eyrwbm	JekwnjBe	2024-01-12 15:50:40	2024-01-12 15:54:26	226	数据集市	FFJJJr	你在看短视频的时候注意到品牌了吗？	183.219.238.45	116.3170810	27.9375150	江西省	抚州市	MOBILE	iOS	Apple WebKit	375px*812px	A男神	C、26-35岁	1	0	0	0	0	0	0	0	0	0	0	D、1-2个小时	D、我只关心我的喜欢的领域的品牌，其他我不熟悉	4	5	4	5	4	4	4	5	2	2	3	2	2	2	3	2	4	4
WQW83n6kAkJ	0eyEB98e	2024-01-12 15:50:36	2024-01-12 15:54:23	227	数据集市	FFJJJr	你在看短视频的时候注意到品牌了吗？	119.143.222.41	113.7721470	22.9732610	广东省	东莞市	MOBILE	Android	Chrome	360px*800px	A男神	B、18-25岁	1	1	1	1	0	0	0	1	1	1	0	D、1-2个小时	C、在某些特定领域，品牌还是熟悉	5	5	4	5	5	4	4	5	5	5	5	4	5	5	5	5	5	5
lAO0PPl9QVx	37KDprQL	2024-01-12 15:49:31	2024-01-12 15:54:15	284	数据集市	FFJJJr	你在看短视频的时候注意到品牌了吗？	39.144.134.199	109.6073220	21.7993090	广西壮族自治区	北海市	MOBILE	Android	WeChat	393px*873px	B女神	B、18-25岁	1	1	1	1	0	0	1	1	1	1	0	D、1-2个小时	C、在某些特定领域，品牌还是熟悉	5	5	4	4	5	5	5	4	4	5	5	5	5	4	4	5	5	5
nZ9GKKbbpmm	yevzKKVe	2024-01-12 15:49:51	2024-01-12 15:54:12	261	数据集市	FFJJJr	你在看短视频的时候注意到品牌了吗？	59.55.191.47	115.3144040	27.5723100	江西省	吉安市	MOBILE	Android	Chrome	393px*873px	B女神	B、18-25岁	1	1	1	0	1	1	0	0	1	0	0	D、1-2个小时	C、在某些特定领域，品牌还是熟悉	5	4	5	4	5	5	5	4	4	5	5	4	4	5	5	4	4	5
WQW833njvY4	kM19n1QM	2024-01-12 15:49:10	2024-01-12 15:54:11	301	数据集市	FFJJJr	你在看短视频的时候注意到品牌了吗？	120.38.5.18	117.9315400	24.4776830	福建省	漳州市	MOBILE	Android	Chrome	360px*800px	A男神	C、26-35岁	1	1	0	1	0	0	0	0	0	0	0	F、4个小时以上	B、在多数领域，品牌还是熟悉的	4	4	3	5	5	5	3	4	4	4	4	4	4	3	4	4	4	4
mN9lPDyqodO	9LQX8jb7	2024-01-12 15:48:29	2024-01-12 15:54:05	336	数据集市	FFJJJr	你在看短视频的时候注意到品牌了吗？	223.104.173.254	117.2570530	29.3021170	江西省	景德镇市	MOBILE	iOS	Apple WebKit	428px*926px	A男神	B、18-25岁	1	1	1	0	0	0	0	0	0	0	0	D、1-2个小时	D、我只关心我的喜欢的领域的品牌，其他我不熟悉	4	5	4	5	4	5	3	4	5	4	5	5	2	4	5	4	4	5
vw9DOb8ddNX	5Lm63vpe	2024-01-12 15:49:23	2024-01-12 15:54:03	280	数据集市	FFJJJr	你在看短视频的时候注意到品牌了吗？	183.9.238.107	113.3498660	23.1389250	广东省	广州市	MOBILE	iOS	Apple WebKit	393px*852px	B女神	D、36-45岁	1	0	1	1	0	0	0	0	0	0	0	F、4个小时以上	D、我只关心我的喜欢的领域的品牌，其他我不熟悉	4	4	5	5	4	4	5	5	5	4	4	4	4	4	4	4	4	4
lAO0PgwaPG2	AM9y1ZVM	2024-01-12 15:50:31	2024-01-12 15:54:02	211	数据集市	FFJJJr	你在看短视频的时候注意到品牌了吗？	112.9.38.107	120.3663010	36.0894570	山东省	青岛市	MOBILE	Android	Chrome	360px*760px	B女神	B、18-25岁	0	0	1	0	0	0	0	0	1	0	0	D、1-2个小时	D、我只关心我的喜欢的领域的品牌，其他我不熟悉	2	1	4	5	2	4	1	4	3	4	3	4	2	1	3	2	2	1
g9EoP889XkJ	aMgqn0QL	2024-01-12 15:49:23	2024-01-12 15:54:00	277	数据集市	FFJJJr	你在看短视频的时候注意到品牌了吗？	218.2.100.80	118.8187650	32.0753680	江苏省	南京市	MOBILE	iOS	Apple WebKit	428px*926px	B女神	B、18-25岁	1	0	1	0	0	0	0	0	1	1	0	C、41-60分钟	C、在某些特定领域，品牌还是熟悉	4	4	5	5	4	4	3	4	4	4	3	4	5	4	4	3	3	2
nZ9GKz6XggB	BMDoAXqe	2024-01-12 15:50:14	2024-01-12 15:53:48	214	数据集市	FFJJJr	你在看短视频的时候注意到品牌了吗？	117.140.89.126	108.1947080	22.8373190	广西壮族自治区	南宁市	MOBILE	Android	Chrome	360px*804px	B女神	C、26-35岁	1	1	0	1	0	0	0	0	1	0	0	E、2-4个小时	C、在某些特定领域，品牌还是熟悉	5	4	4	5	5	4	4	3	4	5	4	4	3	4	5	4	3	4
XyAqYWbvnbd	J7qgGgle	2024-01-12 15:50:02	2024-01-12 15:53:48	226	数据集市	FFJJJr	你在看短视频的时候注意到品牌了吗？	223.104.205.100	108.7371510	34.3086910	陕西省	咸阳市	MOBILE	Android	Chrome	360px*800px	B女神	E、45岁-55岁	1	1	0	1	1	0	0	0	0	0	0	D、1-2个小时	B、在多数领域，品牌还是熟悉的	4	5	3	4	5	3	4	3	4	5	4	3	4	3	5	4	4	3
mN9lPooy5Yn	qM6zAydM	2024-01-12 15:50:11	2024-01-12 15:53:40	209	数据集市	FFJJJr	你在看短视频的时候注意到品牌了吗？	118.112.219.59	104.0726670	30.6873000	四川省	成都市	MOBILE	Android	WeChat	360px*780px	B女神	C、26-35岁	1	1	1	0	0	0	0	0	0	0	0	D、1-2个小时	A、无论哪个领域，品牌的产品我都熟悉	4	4	4	4	5	5	4	5	5	5	5	5	4	4	4	4	4	4
WQW83v2x6NX	AM9DGWre	2024-01-12 15:49:30	2024-01-12 15:53:37	247	数据集市	FFJJJr	你在看短视频的时候注意到品牌了吗？	117.136.4.110	113.3086800	40.0725730	山西省	大同市	MOBILE	Android	WeChat	355px*793px	B女神	D、36-45岁	1	0	1	1	0	0	0	0	1	0	0	E、2-4个小时	B、在多数领域，品牌还是熟悉的	4	5	4	4	5	4	5	4	4	5	4	5	4	5	4	4	4	5
vw9DOyJ05pv	WLGk0YEL	2024-01-12 15:48:52	2024-01-12 15:53:31	279	数据集市	FFJJJr	你在看短视频的时候注意到品牌了吗？	221.192.178.160	114.4503820	37.0935190	河北省	邢台市	MOBILE	Android	Chrome	370px*816px	B女神	B、18-25岁	1	0	1	0	0	0	0	0	1	0	0	D、1-2个小时	B、在多数领域，品牌还是熟悉的	4	4	3	4	3	4	2	3	4	4	5	4	2	2	3	2	2	1
WQW83vvjjG0	9LQR4aBe	2024-01-12 15:48:26	2024-01-12 15:53:30	304	数据集市	FFJJJr	你在看短视频的时候注意到品牌了吗？	117.147.43.58	119.9169530	30.0590510	浙江省	杭州市	MOBILE	Android	Chrome	360px*780px	A男神	C、26-35岁	1	0	1	1	0	0	0	0	1	0	0	E、2-4个小时	B、在多数领域，品牌还是熟悉的	4	4	5	5	5	5	4	5	5	5	5	5	5	5	5	5	1	1
nZ9GKBVj9xn	xMo8laK7	2024-01-12 15:49:20	2024-01-12 15:53:28	248	数据集市	FFJJJr	你在看短视频的时候注意到品牌了吗？	111.181.89.122	112.1150940	32.0955380	湖北省	襄阳市	MOBILE	Android	Chrome	360px*800px	A男神	C、26-35岁	1	0	1	1	0	0	0	0	1	0	0	C、41-60分钟	B、在多数领域，品牌还是熟悉的	4	4	5	5	4	5	5	4	4	5	5	3	4	5	5	4	2	3
vw9DOAl5KlV	37KZpmKM	2024-01-12 15:48:27	2024-01-12 15:53:22	295	数据集市	FFJJJr	你在看短视频的时候注意到品牌了吗？	111.181.1.96	111.0703160	32.5203930	湖北省	十堰市	MOBILE	iOS	Apple WebKit	390px*844px	B女神	D、36-45岁	1	0	0	1	0	0	0	0	0	0	0	E、2-4个小时	B、在多数领域，品牌还是熟悉的	5	5	3	4	4	3	5	4	5	3	4	4	3	5	5	3	4	5
g9EoPkPYj9n	Jekg3DNe	2024-01-12 15:49:23	2024-01-12 15:53:19	236	数据集市	FFJJJr	你在看短视频的时候注意到品牌了吗？	223.117.168.156	81.2745030	43.8812100	新疆维吾尔自治区	伊犁哈萨克自治州	MOBILE	Android	WeChat	360px*800px	B女神	D、36-45岁	1	0	1	0	0	0	0	0	0	0	0	B、21-40分钟	C、在某些特定领域，品牌还是熟悉	3	4	3	4	4	4	3	4	4	4	4	4	3	3	3	3	1	2
mN9lPKDPxgz	p7YJKEWL	2024-01-12 15:48:51	2024-01-12 15:53:21	270	数据集市	FFJJJr	你在看短视频的时候注意到品牌了吗？	223.107.248.100	119.9792770	32.4850770	江苏省	泰州市	MOBILE	Android	Chrome	360px*748px	B女神	C、26-35岁	1	1	1	1	0	0	1	0	1	0	1	E、2-4个小时	C、在某些特定领域，品牌还是熟悉	4	4	4	4	4	4	4	4	4	4	4	4	4	3	4	3	4	4
mN9lP0wBbZK	AM9X9Dke	2024-01-12 15:48:27	2024-01-12 15:53:16	289	数据集市	FFJJJr	你在看短视频的时候注意到品牌了吗？	61.242.131.12	111.3087960	30.7681640	湖北省	宜昌市	MOBILE	Android	Chrome	360px*780px	B女神	B、18-25岁	1	1	1	1	0	0	0	0	0	0	0	F、4个小时以上	D、我只关心我的喜欢的领域的品牌，其他我不熟悉	4	4	3	4	4	3	3	3	4	4	4	4	2	2	3	2	2	2
XyAqYJQQO58	9LQR6yBe	2024-01-12 15:49:45	2024-01-12 15:53:13	208	数据集市	FFJJJr	你在看短视频的时候注意到品牌了吗？	119.103.122.65	114.5021250	30.5581340	湖北省	武汉市	MOBILE	Android	Chrome	393px*851px	B女神	C、26-35岁	1	0	1	0	0	0	0	0	1	0	0	D、1-2个小时	C、在某些特定领域，品牌还是熟悉	4	5	4	5	5	5	4	4	5	4	5	4	5	4	5	5	4	5
vw9DOz1NXYN	KLO1KjNM	2024-01-12 15:50:01	2024-01-12 15:53:04	183	数据集市	FFJJJr	你在看短视频的时候注意到品牌了吗？	223.104.103.91	116.1117930	38.9836630	河北省	保定市	MOBILE	iOS	Apple WebKit	375px*812px	B女神	B、18-25岁	0	0	1	1	0	0	1	0	0	0	0	D、1-2个小时	C、在某些特定领域，品牌还是熟悉	4	2	4	2	2	2	2	2	4	4	4	4	1	1	1	1	5	3
mN9lPmNmlbA	37KGJ4l7	2024-01-12 15:48:30	2024-01-12 15:53:01	271	数据集市	FFJJJr	你在看短视频的时候注意到品牌了吗？	180.137.134.199	106.6191977	23.9031746	广西壮族自治区	百色市	MOBILE	iOS	Apple WebKit	375px*812px	B女神	B、18-25岁	1	0	1	0	0	0	0	0	0	0	0	C、41-60分钟	C、在某些特定领域，品牌还是熟悉	4	4	5	5	4	4	4	5	4	4	3	5	4	5	4	4	4	4
Q18XDvGqDbY	4enElwnL	2024-01-12 15:49:29	2024-01-12 15:52:46	197	数据集市	FFJJJr	你在看短视频的时候注意到品牌了吗？	119.251.255.193	116.0889590	38.3289080	河北省	沧州市	MOBILE	Android	Chrome	360px*800px	A男神	C、26-35岁	1	1	1	0	0	0	0	0	0	0	0	C、41-60分钟	C、在某些特定领域，品牌还是熟悉	4	5	5	4	4	5	4	4	5	5	4	4	5	5	4	5	3	4
oG1lPOrJX94	JekdQ4bM	2024-01-12 15:49:25	2024-01-12 15:52:45	200	数据集市	FFJJJr	你在看短视频的时候注意到品牌了吗？	180.143.66.166	107.8424550	22.3411530	广西壮族自治区	崇左市	MOBILE	Android	WeChat	360px*780px	B女神	B、18-25岁	1	0	1	1	0	0	0	0	0	0	0	C、41-60分钟	E、我只对某几个品牌是熟悉的，其他的领域品牌我都不熟悉	2	4	4	5	2	2	3	4	2	4	2	4	5	4	5	5	2	2
vw9DOn8rooN	z7AnpQLD	2024-01-12 15:49:51	2024-01-12 15:52:43	172	数据集市	FFJJJr	你在看短视频的时候注意到品牌了吗？	14.23.254.254	113.5766070	23.5119710	广东省	广州市	MOBILE	Android	WeChat	360px*780px	A男神	B、18-25岁	1	1	0	0	0	0	0	0	0	0	0	D、1-2个小时	D、我只关心我的喜欢的领域的品牌，其他我不熟悉	5	5	4	5	5	3	4	5	1	1	1	2	5	5	3	5	3	5
boqWyvy5pdk	0eyErPbe	2024-01-12 15:49:08	2024-01-12 15:52:29	201	数据集市	FFJJJr	你在看短视频的时候注意到品牌了吗？	60.10.15.16	116.6751810	38.7637420	河北省	廊坊市	MOBILE	Android	WeChat	360px*800px	A男神	C、26-35岁	1	0	0	1	0	0	0	0	0	0	0	B、21-40分钟	B、在多数领域，品牌还是熟悉的	5	4	5	4	5	5	4	4	5	5	4	4	5	4	4	5	4	5
boqWypE8OVN	RMWZNPXe	2024-01-12 15:49:08	2024-01-12 15:52:19	191	数据集市	FFJJJr	你在看短视频的时候注意到品牌了吗？	39.155.22.255	120.0845070	43.8780800	内蒙古自治区	赤峰市	MOBILE	Android	Chrome	360px*792px	A男神	C、26-35岁	1	0	1	0	1	0	0	0	1	0	0	D、1-2个小时	B、在多数领域，品牌还是熟悉的	4	3	5	4	4	5	2	4	5	4	4	5	4	4	4	3	4	4
nZ9GaPvopwW	BepOnVAL	2024-01-12 15:48:30	2024-01-12 15:52:12	222	数据集市	FFJJJr	你在看短视频的时候注意到品牌了吗？	114.138.17.254	106.9888790	27.6908530	贵州省	遵义市	MOBILE	Android	Chrome	360px*800px	B女神	D、36-45岁	1	1	0	0	0	0	0	0	0	0	0	E、2-4个小时	E、我只对某几个品牌是熟悉的，其他的领域品牌我都不熟悉	2	3	3	4	3	2	2	3	4	3	4	4	2	2	3	2	2	2
Q18XWymGbQY	4enb4gNe	2024-01-12 15:48:51	2024-01-12 15:52:11	200	数据集市	FFJJJr	你在看短视频的时候注意到品牌了吗？	171.108.84.71	108.2240780	22.7826780	广西壮族自治区	南宁市	MOBILE	Android	Chrome	393px*873px	B女神	C、26-35岁	1	1	1	1	0	0	0	0	0	0	0	B、21-40分钟	B、在多数领域，品牌还是熟悉的	4	5	5	4	4	5	3	5	4	5	4	4	5	5	5	4	1	2
Q18XWyvxEPb	leNxEyb7	2024-01-12 15:49:00	2024-01-12 15:52:07	187	数据集市	FFJJJr	你在看短视频的时候注意到品牌了吗？	182.46.165.44	116.0135550	36.4391350	山东省	聊城市	MOBILE	Android	WeChat	360px*792px	B女神	D、36-45岁	1	1	1	0	0	0	1	0	1	1	0	D、1-2个小时	B、在多数领域，品牌还是熟悉的	4	3	4	5	4	4	3	3	4	4	3	4	4	5	4	3	3	4
Q18XW5GwYkG	WMRZgaKM	2024-01-12 15:48:59	2024-01-12 15:51:56	177	数据集市	FFJJJr	你在看短视频的时候注意到品牌了吗？	117.136.38.134	116.4844780	40.0024470	北京市	市辖区	MOBILE	iOS	Apple WebKit	390px*844px	A男神	C、26-35岁	1	0	1	1	0	0	0	0	1	0	0	E、2-4个小时	B、在多数领域，品牌还是熟悉的	4	5	2	5	4	5	2	4	5	4	2	4	5	4	5	5	5	4
mN9lD8raa2K	KLOdxZ3e	2024-01-12 15:50:07	2024-01-12 15:51:56	109	数据集市	FFJJJr	你在看短视频的时候注意到品牌了吗？	27.198.76.12	116.6444810	35.4236020	山东省	济宁市	MOBILE	iOS	Apple WebKit	414px*896px	B女神	C、26-35岁	1	0	1	0	0	0	0	0	0	0	0	D、1-2个小时	B、在多数领域，品牌还是熟悉的	4	5	3	4	5	3	4	3	4	3	4	5	3	4	5	4	3	4
mN9lD83OXEp	Jekylnz7	2024-01-12 15:48:34	2024-01-12 15:51:55	201	数据集市	FFJJJr	你在看短视频的时候注意到品牌了吗？	223.104.74.131	113.8546040	23.0311130	广东省	东莞市	MOBILE	Android	Chrome	393px*873px	B女神	B、18-25岁	1	1	1	0	0	0	0	0	1	0	0	E、2-4个小时	B、在多数领域，品牌还是熟悉的	5	4	4	5	5	5	2	5	4	5	4	5	2	5	4	2	5	2
mN9lD8O3xaD	pLz55Ej7	2024-01-12 15:49:17	2024-01-12 15:51:46	149	数据集市	FFJJJr	你在看短视频的时候注意到品牌了吗？	39.130.14.11	103.3992340	24.4146500	云南省	红河哈尼族彝族自治州	MOBILE	Android	WeChat	360px*792px	B女神	C、26-35岁	1	1	0	0	0	0	0	0	0	0	0	E、2-4个小时	A、无论哪个领域，品牌的产品我都熟悉	4	3	5	5	4	5	3	4	3	5	3	4	5	3	4	3	5	4
mN9lDwJzr3d	p7YzbQmL	2024-01-12 15:49:13	2024-01-12 15:51:45	152	数据集市	FFJJJr	你在看短视频的时候注意到品牌了吗？	112.23.200.178	117.0783810	34.2798540	江苏省	徐州市	MOBILE	iOS	Apple WebKit	428px*926px	A男神	C、26-35岁	1	0	1	0	0	0	0	0	0	0	0	D、1-2个小时	C、在某些特定领域，品牌还是熟悉	4	5	5	4	4	5	4	5	5	5	4	5	5	4	4	5	2	1
mN9lDVp9kDO	9LQZjlQe	2024-01-12 15:47:53	2024-01-12 15:51:36	223	数据集市	FFJJJr	你在看短视频的时候注意到品牌了吗？	112.224.65.45	122.2351818	37.1900431	山东省	威海市	MOBILE	iOS	WeChat	390px*844px	B女神	B、18-25岁	1	0	1	1	0	0	0	0	1	0	0	D、1-2个小时	A、无论哪个领域，品牌的产品我都熟悉	5	4	5	5	4	5	4	4	2	2	1	2	5	4	4	5	5	4
boqWy3wg0gy	QL0oQNQ7	2024-01-12 15:48:40	2024-01-12 15:51:33	173	数据集市	FFJJJr	你在看短视频的时候注意到品牌了吗？	106.84.212.86	106.5485537	29.5549125	重庆市	市辖区	MOBILE	Android	Chrome	412px*915px	A男神	C、26-35岁	1	1	1	1	0	0	0	0	1	1	0	D、1-2个小时	E、我只对某几个品牌是熟悉的，其他的领域品牌我都不熟悉	4	5	4	5	4	5	4	4	5	4	4	5	5	5	4	4	5	5
Q18XWY0aAP4	G7Xvz8we	2024-01-12 15:48:59	2024-01-12 15:50:40	101	数据集市	FFJJJr	你在看短视频的时候注意到品牌了吗？	220.248.177.28	112.0031400	27.7095320	湖南省	娄底市	MOBILE	Android	Chrome	360px*800px	B女神	C、26-35岁	1	1	0	0	0	0	0	0	1	0	0	E、2-4个小时	C、在某些特定领域，品牌还是熟悉	5	5	5	5	4	5	3	5	3	4	2	4	3	4	2	4	4	5
NPQ6W1aAZ2W	DMxzoGaL	2024-01-12 15:48:25	2024-01-12 15:50:23	118	数据集市	FFJJJr	你在看短视频的时候注意到品牌了吗？	117.182.157.205	109.3880250	25.2373000	广西壮族自治区	柳州市	MOBILE	Android	WeChat	360px*800px	A男神	D、36-45岁	1	1	1	1	0	0	0	0	0	0	0	D、1-2个小时	B、在多数领域，品牌还是熟悉的	4	5	4	4	5	4	5	5	4	5	4	4	5	4	5	4	5	4
vw9DbwqaWwW	kM10Xbze	2024-01-12 15:42:30	2024-01-12 15:47:09	279	数据集市	FFJJJr	你在看短视频的时候注意到品牌了吗？	112.96.81.80	113.2234094	22.7901254	广东省	佛山市	MOBILE	iOS	WeChat	390px*844px	A男神	F、55岁以上	1	1	0	0	0	0	0	0	0	0	0	C、41-60分钟	C、在某些特定领域，品牌还是熟悉	4	5	5	4	4	4	5	4	5	5	4	4	4	5	4	4	4	4
mN9lDjbWZXK	5LwYOdzM	2024-01-12 15:42:29	2024-01-12 15:47:00	271	数据集市	FFJJJr	你在看短视频的时候注意到品牌了吗？	42.90.51.194	103.7316130	36.1078740	甘肃省	兰州市	MOBILE	Android	WeChat	362px*804px	B女神	C、26-35岁	1	1	1	1	0	0	0	0	0	0	0	C、41-60分钟	E、我只对某几个品牌是熟悉的，其他的领域品牌我都不熟悉	4	5	4	5	5	4	5	4	5	4	5	4	4	5	4	5	3	5
Q18XPyno82A	xebZ5lne	2024-01-12 15:41:29	2024-01-12 15:44:53	204	数据集市	FFJJJr	你在看短视频的时候注意到品牌了吗？	106.84.247.174	106.6030590	29.5382280	重庆市	市辖区	MOBILE	Android	WeChat	360px*803px	A男神	C、26-35岁	1	1	0	0	0	0	0	0	0	0	0	C、41-60分钟	B、在多数领域，品牌还是熟悉的	4	4	5	4	4	5	5	4	4	5	4	4	5	5	4	4	4	4
nZ9Gzm0NBBR	qM6g4W07	2024-01-12 15:36:17	2024-01-12 15:43:14	417	数据集市	FFJJJr	你在看短视频的时候注意到品牌了吗？	183.210.89.138	119.4098360	32.3868340	江苏省	扬州市	MOBILE	Android	WeChat	360px*804px	B女神	C、26-35岁	1	1	1	0	1	0	0	0	0	0	0	D、1-2个小时	D、我只关心我的喜欢的领域的品牌，其他我不熟悉	4	5	4	5	4	4	5	4	5	4	5	4	5	4	5	5	3	4
Q18XPQZxb9G	5LmmZKgL	2024-01-12 15:37:29	2024-01-12 15:42:01	272	数据集市	FFJJJr	你在看短视频的时候注意到品牌了吗？	113.111.50.65	113.3229050	23.1388680	广东省	广州市	MOBILE	Android	WeChat	393px*873px	B女神	C、26-35岁	1	0	1	0	0	0	0	0	0	0	0	B、21-40分钟	B、在多数领域，品牌还是熟悉的	4	4	5	5	4	4	5	4	4	5	4	4	5	5	4	4	4	4
Q18XPmrwyxQ	oe4DxG8e	2024-01-12 15:37:33	2024-01-12 15:40:50	197	数据集市	FFJJJr	你在看短视频的时候注意到品牌了吗？	39.144.218.113	106.2439710	30.0190170	重庆市	市辖区	MOBILE	Android	Chrome	393px*873px	B女神	E、45岁-55岁	1	1	0	0	0	0	0	0	0	0	0	E、2-4个小时	D、我只关心我的喜欢的领域的品牌，其他我不熟悉	4	4	5	5	3	5	2	4	5	5	4	4	2	1	1	2	1	2
Q18XPmZKdwW	BepKROAL	2024-01-12 15:37:27	2024-01-12 15:40:49	202	数据集市	FFJJJr	你在看短视频的时候注意到品牌了吗？	221.11.20.106	108.9877770	34.2577860	陕西省	西安市	MOBILE	Android	WeChat	360px*803px	B女神	D、36-45岁	1	1	1	0	0	0	0	0	0	0	0	D、1-2个小时	C、在某些特定领域，品牌还是熟悉	4	4	4	5	3	4	3	4	3	3	2	4	3	4	3	4	4	3
Q18XPxY51BY	kM15RoQM	2024-01-12 15:29:41	2024-01-12 15:38:20	519	数据集市	FFJJJr	你在看短视频的时候注意到品牌了吗？	58.19.0.120	114.4075724	30.4970855	湖北省	武汉市	MOBILE	iOS	WeChat	430px*932px	A男神	B、18-25岁	1	1	0	0	0	0	0	0	0	0	0	F、4个小时以上	D、我只关心我的喜欢的领域的品牌，其他我不熟悉	4	5	5	4	4	3	4	4	5	4	5	5	4	5	4	4	4	4
boqWrpNql1N	5Lw5JgqM	2024-01-12 15:33:45	2024-01-12 15:37:25	220	数据集市	FFJJJr	你在看短视频的时候注意到品牌了吗？	14.21.81.83	113.0779655	22.5998380	广东省	江门市	MOBILE	iOS	WeChat	430px*932px	A男神	C、26-35岁	1	1	1	1	0	0	0	0	0	0	0	D、1-2个小时	C、在某些特定领域，品牌还是熟悉	4	5	4	4	5	4	4	5	4	4	5	4	4	5	4	4	4	5
XyAq6apaZvd	z7A30bXe	2024-01-12 15:32:23	2024-01-12 15:36:23	240	数据集市	FFJJJr	你在看短视频的时候注意到品牌了吗？	39.144.54.147	122.0638990	41.0049690	辽宁省	盘锦市	MOBILE	Android	WeChat	360px*796px	A男神	C、26-35岁	1	1	0	1	0	0	0	0	0	0	0	D、1-2个小时	B、在多数领域，品牌还是熟悉的	4	5	4	4	5	4	4	5	4	5	4	4	5	4	4	5	4	5
g9EoDKNgmpn	2MdXEXbM	2024-01-12 15:31:36	2024-01-12 15:36:10	274	数据集市	FFJJJr	你在看短视频的时候注意到品牌了吗？	117.136.30.134	106.4202670	29.8204160	重庆市	市辖区	MOBILE	Android	WeChat	360px*780px	A男神	C、26-35岁	1	1	1	1	1	0	0	0	1	1	0	D、1-2个小时	B、在多数领域，品牌还是熟悉的	4	4	5	5	4	4	5	5	4	5	5	4	4	5	4	5	4	5
mN9loAQWzjD	AM96wak7	2024-01-12 15:28:38	2024-01-12 15:35:18	400	数据集市	FFJJJr	你在看短视频的时候注意到品牌了吗？	113.116.220.100	113.8780060	22.7805960	广东省	深圳市	MOBILE	Android	WeChat	393px*873px	B女神	C、26-35岁	1	1	1	0	0	0	0	0	0	0	0	D、1-2个小时	C、在某些特定领域，品牌还是熟悉	4	5	4	4	5	5	2	4	4	5	4	5	4	4	5	4	4	4
XyAq6ZaEGkB	qM6PRZ8L	2024-01-12 15:31:12	2024-01-12 15:35:10	238	数据集市	FFJJJr	你在看短视频的时候注意到品牌了吗？	124.65.8.139	116.4175290	39.9475110	北京市	市辖区	MOBILE	Android	WeChat	360px*800px	B女神	C、26-35岁	1	0	0	1	0	0	0	0	1	1	0	D、1-2个小时	D、我只关心我的喜欢的领域的品牌，其他我不熟悉	4	5	4	5	4	5	3	4	4	4	3	4	3	3	4	3	1	2
lAO0d8d6pAp	oe4B0K87	2024-01-12 15:29:58	2024-01-12 15:33:22	204	数据集市	FFJJJr	你在看短视频的时候注意到品牌了吗？	223.160.143.113	111.6717520	40.8672360	内蒙古自治区	呼和浩特市	MOBILE	Android	WeChat	393px*873px	B女神	C、26-35岁	1	0	1	1	0	0	0	0	1	0	0	E、2-4个小时	D、我只关心我的喜欢的领域的品牌，其他我不熟悉	4	4	4	4	5	5	3	5	4	4	4	4	3	4	4	3	3	3
boqW2DEq1qd	veERKBAM	2024-01-12 15:50:25	2024-01-12 15:55:18	293	数据集市	FFJJJr	你在看短视频的时候注意到品牌了吗？	123.167.61.255	126.4997560	48.2398080	黑龙江省	黑河市	MOBILE	Android	WeChat	360px*780px	A男神	C、26-35岁	1	1	0	0	1	0	0	0	0	1	0	C、41-60分钟	B、在多数领域，品牌还是熟悉的	5	4	5	5	4	5	4	5	5	5	4	5	5	5	4	5	4	5
WQW83DPVPYE	veEBby1M	2024-01-12 15:48:53	2024-01-12 15:55:01	368	数据集市	FFJJJr	你在看短视频的时候注意到品牌了吗？	119.50.83.67	129.7518860	43.3174350	吉林省	延边朝鲜族自治州	MOBILE	Android	WeChat	393px*873px	B女神	C、26-35岁	0	1	0	1	0	0	0	0	0	0	0	D、1-2个小时	E、我只对某几个品牌是熟悉的，其他的领域品牌我都不熟悉	5	3	4	5	5	3	2	4	5	5	4	5	2	1	2	2	2	3
oG1lPXPwl3W	9LQoXJAM	2024-01-12 15:50:41	2024-01-12 15:54:51	250	数据集市	FFJJJr	你在看短视频的时候注意到品牌了吗？	112.224.160.178	116.2215260	36.8700180	山东省	聊城市	MOBILE	Android	Chrome	360px*800px	A男神	C、26-35岁	1	0	1	1	0	0	0	0	0	0	0	D、1-2个小时	B、在多数领域，品牌还是熟悉的	4	5	5	4	4	5	5	4	5	5	4	4	5	5	4	5	4	5
mN9lPn3jVBA	VMJ3zdJ7	2024-01-12 15:48:30	2024-01-12 15:54:44	374	数据集市	FFJJJr	你在看短视频的时候注意到品牌了吗？	106.121.166.152	116.5431070	39.8147400	北京市	市辖区	MOBILE	Android	WeChat	360px*720px	B女神	D、36-45岁	1	0	1	0	1	1	0	0	0	0	0	D、1-2个小时	A、无论哪个领域，品牌的产品我都熟悉	4	5	4	5	4	5	4	5	4	4	5	5	4	4	5	4	4	5
NPQ65RrAQrg	KLONwQ37	2024-01-12 15:50:55	2024-01-12 15:54:44	229	数据集市	FFJJJr	你在看短视频的时候注意到品牌了吗？	223.199.207.44	110.4618584	19.2378205	海南省	省直辖县级行政区划	MOBILE	iOS	WeChat	414px*896px	B女神	C、26-35岁	0	0	1	0	0	0	0	0	0	0	1	D、1-2个小时	B、在多数领域，品牌还是熟悉的	3	4	4	5	4	5	3	3	5	4	3	4	2	3	4	3	2	2
mN9lPN3PEpO	9LQR40Be	2024-01-12 15:48:42	2024-01-12 15:54:35	353	数据集市	FFJJJr	你在看短视频的时候注意到品牌了吗？	140.243.70.181	118.5172310	26.6311480	福建省	南平市	MOBILE	iOS	Apple WebKit	414px*896px	B女神	C、26-35岁	0	0	1	0	0	0	0	0	1	0	0	C、41-60分钟	D、我只关心我的喜欢的领域的品牌，其他我不熟悉	5	5	4	5	4	4	3	4	5	4	5	5	4	5	4	4	2	1
XyAqYyd5WmB	BMD2gRlL	2024-01-12 15:49:49	2024-01-12 15:54:34	285	数据集市	FFJJJr	你在看短视频的时候注意到品牌了吗？	117.136.123.71	115.0149040	25.8671940	江西省	赣州市	MOBILE	Android	Chrome	360px*780px	A男神	C、26-35岁	1	1	0	1	1	0	0	0	1	0	0	E、2-4个小时	C、在某些特定领域，品牌还是熟悉	4	5	3	4	4	5	3	4	4	5	3	4	3	5	5	4	2	3
oG1lPGJyX40	RMWWq2EM	2024-01-12 15:48:27	2024-01-12 15:54:32	365	数据集市	FFJJJr	你在看短视频的时候注意到品牌了吗？	49.67.22.0	121.6782692	31.7967439	江苏省	南通市	MOBILE	iOS	WeChat	390px*844px	A男神	C、26-35岁	1	1	1	1	0	0	0	0	0	0	0	E、2-4个小时	B、在多数领域，品牌还是熟悉的	5	4	5	5	5	5	4	5	5	5	4	5	5	5	4	4	4	5
g9EoP9jb3q5	5Lm49Ad7	2024-01-12 15:49:40	2024-01-12 15:54:29	289	数据集市	FFJJJr	你在看短视频的时候注意到品牌了吗？	39.144.230.24	106.7744750	26.5919530	贵州省	贵阳市	MOBILE	Android	Chrome	360px*800px	A男神	C、26-35岁	1	1	1	1	0	0	0	0	1	0	0	D、1-2个小时	B、在多数领域，品牌还是熟悉的	4	4	5	4	5	5	4	5	4	5	4	5	5	5	4	4	4	4
NPQ65Eyrwbm	JekwnjBe	2024-01-12 15:50:40	2024-01-12 15:54:26	226	数据集市	FFJJJr	你在看短视频的时候注意到品牌了吗？	183.219.238.45	116.3170810	27.9375150	江西省	抚州市	MOBILE	iOS	Apple WebKit	375px*812px	B女神	C、26-35岁	1	0	0	1	0	0	0	0	0	0	0	E、2-4个小时	B、在多数领域，品牌还是熟悉的	3	5	5	5	3	5	1	4	5	4	3	4	5	5	4	5	1	1
WQW83n6kAkJ	0eyEB98e	2024-01-12 15:50:36	2024-01-12 15:54:23	227	数据集市	FFJJJr	你在看短视频的时候注意到品牌了吗？	119.143.222.41	113.7721470	22.9732610	广东省	东莞市	MOBILE	Android	Chrome	360px*800px	B女神	B、18-25岁	1	0	1	0	0	0	0	0	0	0	0	E、2-4个小时	E、我只对某几个品牌是熟悉的，其他的领域品牌我都不熟悉	4	5	4	4	5	5	4	5	4	4	5	5	4	4	5	5	1	2
lAO0PPl9QVx	37KDprQL	2024-01-12 15:49:31	2024-01-12 15:54:15	284	数据集市	FFJJJr	你在看短视频的时候注意到品牌了吗？	39.144.134.199	109.6073220	21.7993090	广西壮族自治区	北海市	MOBILE	Android	WeChat	393px*873px	A男神	C、26-35岁	1	1	1	1	0	0	1	1	1	0	0	E、2-4个小时	B、在多数领域，品牌还是熟悉的	4	4	5	5	5	4	4	4	3	4	4	5	4	4	5	4	2	3
nZ9GKKbbpmm	yevzKKVe	2024-01-12 15:49:51	2024-01-12 15:54:12	261	数据集市	FFJJJr	你在看短视频的时候注意到品牌了吗？	59.55.191.47	115.3144040	27.5723100	江西省	吉安市	MOBILE	Android	Chrome	393px*873px	B女神	B、18-25岁	0	0	1	0	0	0	0	0	0	0	1	B、21-40分钟	E、我只对某几个品牌是熟悉的，其他的领域品牌我都不熟悉	2	2	2	1	2	1	2	3	3	2	3	3	4	4	4	2	4	3
WQW833njvY4	kM19n1QM	2024-01-12 15:49:10	2024-01-12 15:54:11	301	数据集市	FFJJJr	你在看短视频的时候注意到品牌了吗？	120.38.5.18	117.9315400	24.4776830	福建省	漳州市	MOBILE	Android	Chrome	360px*800px	B女神	B、18-25岁	1	0	1	1	0	0	0	0	0	0	0	C、41-60分钟	D、我只关心我的喜欢的领域的品牌，其他我不熟悉	4	5	5	5	4	5	4	4	5	4	4	5	5	5	4	4	4	5
mN9lPDyqodO	9LQX8jb7	2024-01-12 15:48:29	2024-01-12 15:54:05	336	数据集市	FFJJJr	你在看短视频的时候注意到品牌了吗？	223.104.173.254	117.2570530	29.3021170	江西省	景德镇市	MOBILE	iOS	Apple WebKit	428px*926px	B女神	C、26-35岁	1	0	1	0	0	0	0	0	1	0	0	C、41-60分钟	B、在多数领域，品牌还是熟悉的	4	5	5	4	4	5	4	5	5	4	5	5	4	5	5	4	4	5
vw9DOb8ddNX	5Lm63vpe	2024-01-12 15:49:23	2024-01-12 15:54:03	280	数据集市	FFJJJr	你在看短视频的时候注意到品牌了吗？	183.9.238.107	113.3498660	23.1389250	广东省	广州市	MOBILE	iOS	Apple WebKit	393px*852px	A男神	B、18-25岁	1	1	0	1	0	0	0	0	0	0	0	E、2-4个小时	D、我只关心我的喜欢的领域的品牌，其他我不熟悉	4	5	5	4	5	3	2	4	3	5	4	5	3	4	4	5	2	5
lAO0PgwaPG2	AM9y1ZVM	2024-01-12 15:50:31	2024-01-12 15:54:02	211	数据集市	FFJJJr	你在看短视频的时候注意到品牌了吗？	112.9.38.107	120.3663010	36.0894570	山东省	青岛市	MOBILE	Android	Chrome	360px*760px	B女神	E、45岁-55岁	1	1	1	1	1	0	1	1	1	1	0	D、1-2个小时	C、在某些特定领域，品牌还是熟悉	5	4	5	5	4	4	5	5	4	5	4	5	5	4	5	5	5	4
g9EoP889XkJ	aMgqn0QL	2024-01-12 15:49:23	2024-01-12 15:54:00	277	数据集市	FFJJJr	你在看短视频的时候注意到品牌了吗？	218.2.100.80	118.8187650	32.0753680	江苏省	南京市	MOBILE	iOS	Apple WebKit	428px*926px	A男神	C、26-35岁	1	0	0	0	0	0	0	0	0	0	0	C、41-60分钟	D、我只关心我的喜欢的领域的品牌，其他我不熟悉	3	4	3	5	4	4	2	3	2	2	2	4	2	2	2	3	2	1
nZ9GKz6XggB	BMDoAXqe	2024-01-12 15:50:14	2024-01-12 15:53:48	214	数据集市	FFJJJr	你在看短视频的时候注意到品牌了吗？	117.140.89.126	108.1947080	22.8373190	广西壮族自治区	南宁市	MOBILE	Android	Chrome	360px*804px	B女神	B、18-25岁	1	0	1	0	0	0	0	0	0	0	0	E、2-4个小时	D、我只关心我的喜欢的领域的品牌，其他我不熟悉	4	4	4	5	5	3	3	4	5	5	4	4	4	5	5	5	2	2
XyAqYWbvnbd	J7qgGgle	2024-01-12 15:50:02	2024-01-12 15:53:48	226	数据集市	FFJJJr	你在看短视频的时候注意到品牌了吗？	223.104.205.100	108.7371510	34.3086910	陕西省	咸阳市	MOBILE	Android	Chrome	360px*800px	B女神	D、36-45岁	1	1	1	1	0	0	0	0	1	1	0	C、41-60分钟	C、在某些特定领域，品牌还是熟悉	3	2	4	4	3	4	4	3	4	5	3	4	2	3	2	2	1	1
mN9lPooy5Yn	qM6zAydM	2024-01-12 15:50:11	2024-01-12 15:53:40	209	数据集市	FFJJJr	你在看短视频的时候注意到品牌了吗？	118.112.219.59	104.0726670	30.6873000	四川省	成都市	MOBILE	Android	WeChat	360px*780px	B女神	D、36-45岁	1	0	1	1	0	0	0	1	0	0	0	C、41-60分钟	D、我只关心我的喜欢的领域的品牌，其他我不熟悉	3	4	3	4	3	4	2	4	4	4	3	4	3	3	3	3	4	3
WQW83v2x6NX	AM9DGWre	2024-01-12 15:49:30	2024-01-12 15:53:37	247	数据集市	FFJJJr	你在看短视频的时候注意到品牌了吗？	117.136.4.110	113.3086800	40.0725730	山西省	大同市	MOBILE	Android	WeChat	355px*793px	B女神	C、26-35岁	1	1	0	1	0	0	0	0	1	0	0	E、2-4个小时	D、我只关心我的喜欢的领域的品牌，其他我不熟悉	4	4	5	4	4	5	3	4	4	4	3	3	4	3	3	4	4	3
vw9DOyJ05pv	WLGk0YEL	2024-01-12 15:48:52	2024-01-12 15:53:31	279	数据集市	FFJJJr	你在看短视频的时候注意到品牌了吗？	221.192.178.160	114.4503820	37.0935190	河北省	邢台市	MOBILE	Android	Chrome	370px*816px	B女神	D、36-45岁	1	1	1	1	0	0	0	0	1	0	0	F、4个小时以上	B、在多数领域，品牌还是熟悉的	5	5	5	5	2	5	2	4	4	5	2	5	4	4	4	4	5	5
WQW83vvjjG0	9LQR4aBe	2024-01-12 15:48:26	2024-01-12 15:53:30	304	数据集市	FFJJJr	你在看短视频的时候注意到品牌了吗？	117.147.43.58	119.9169530	30.0590510	浙江省	杭州市	MOBILE	Android	Chrome	360px*780px	B女神	B、18-25岁	1	1	0	0	0	0	0	0	0	0	0	B、21-40分钟	D、我只关心我的喜欢的领域的品牌，其他我不熟悉	4	5	5	4	5	4	3	4	2	4	5	5	4	5	4	4	3	4
nZ9GKBVj9xn	xMo8laK7	2024-01-12 15:49:20	2024-01-12 15:53:28	248	数据集市	FFJJJr	你在看短视频的时候注意到品牌了吗？	111.181.89.122	112.1150940	32.0955380	湖北省	襄阳市	MOBILE	Android	Chrome	360px*800px	A男神	C、26-35岁	1	1	0	0	1	1	0	1	1	0	0	F、4个小时以上	C、在某些特定领域，品牌还是熟悉	4	5	4	5	4	4	4	5	4	5	4	4	4	5	4	4	3	4
vw9DOAl5KlV	37KZpmKM	2024-01-12 15:48:27	2024-01-12 15:53:22	295	数据集市	FFJJJr	你在看短视频的时候注意到品牌了吗？	111.181.1.96	111.0703160	32.5203930	湖北省	十堰市	MOBILE	iOS	Apple WebKit	390px*844px	B女神	D、36-45岁	1	1	0	0	0	0	0	0	0	0	0	C、41-60分钟	B、在多数领域，品牌还是熟悉的	4	5	5	3	5	4	3	4	4	4	3	4	5	5	4	5	3	4
g9EoPkPYj9n	Jekg3DNe	2024-01-12 15:49:23	2024-01-12 15:53:19	236	数据集市	FFJJJr	你在看短视频的时候注意到品牌了吗？	223.117.168.156	81.2745030	43.8812100	新疆维吾尔自治区	伊犁哈萨克自治州	MOBILE	Android	WeChat	360px*800px	B女神	B、18-25岁	0	0	1	1	0	0	0	1	1	0	0	B、21-40分钟	C、在某些特定领域，品牌还是熟悉	4	3	4	4	3	4	3	4	3	4	3	3	3	4	3	3	3	2
mN9lPKDPxgz	p7YJKEWL	2024-01-12 15:48:51	2024-01-12 15:53:21	270	数据集市	FFJJJr	你在看短视频的时候注意到品牌了吗？	223.107.248.100	119.9792770	32.4850770	江苏省	泰州市	MOBILE	Android	Chrome	360px*748px	B女神	C、26-35岁	1	0	1	1	0	0	0	0	1	1	0	D、1-2个小时	C、在某些特定领域，品牌还是熟悉	4	5	4	5	5	4	5	4	4	5	4	5	5	4	5	4	2	3
mN9lP0wBbZK	AM9X9Dke	2024-01-12 15:48:27	2024-01-12 15:53:16	289	数据集市	FFJJJr	你在看短视频的时候注意到品牌了吗？	61.242.131.12	111.3087960	30.7681640	湖北省	宜昌市	MOBILE	Android	Chrome	360px*780px	A男神	C、26-35岁	1	0	1	0	0	0	0	0	0	0	0	C、41-60分钟	D、我只关心我的喜欢的领域的品牌，其他我不熟悉	4	5	5	4	1	5	2	5	4	4	5	4	1	3	4	2	4	2
XyAqYJQQO58	9LQR6yBe	2024-01-12 15:49:45	2024-01-12 15:53:13	208	数据集市	FFJJJr	你在看短视频的时候注意到品牌了吗？	119.103.122.65	114.5021250	30.5581340	湖北省	武汉市	MOBILE	Android	Chrome	393px*851px	A男神	C、26-35岁	1	1	0	0	0	0	0	0	0	0	0	B、21-40分钟	D、我只关心我的喜欢的领域的品牌，其他我不熟悉	4	5	4	5	4	4	3	4	3	3	3	4	4	5	4	4	1	1
vw9DOz1NXYN	KLO1KjNM	2024-01-12 15:50:01	2024-01-12 15:53:04	183	数据集市	FFJJJr	你在看短视频的时候注意到品牌了吗？	223.104.103.91	116.1117930	38.9836630	河北省	保定市	MOBILE	iOS	Apple WebKit	375px*812px	B女神	C、26-35岁	1	1	0	0	0	0	0	0	1	0	0	C、41-60分钟	C、在某些特定领域，品牌还是熟悉	4	5	4	5	5	4	3	4	4	5	4	5	4	4	4	5	3	4
mN9lPmNmlbA	37KGJ4l7	2024-01-12 15:48:30	2024-01-12 15:53:01	271	数据集市	FFJJJr	你在看短视频的时候注意到品牌了吗？	180.137.134.199	106.6191977	23.9031746	广西壮族自治区	百色市	MOBILE	iOS	Apple WebKit	375px*812px	A男神	C、26-35岁	1	1	1	0	0	0	0	0	0	0	0	E、2-4个小时	B、在多数领域，品牌还是熟悉的	4	4	4	5	4	4	3	4	4	5	4	4	5	4	4	4	4	3
Q18XDvGqDbY	4enElwnL	2024-01-12 15:49:29	2024-01-12 15:52:46	197	数据集市	FFJJJr	你在看短视频的时候注意到品牌了吗？	119.251.255.193	116.0889590	38.3289080	河北省	沧州市	MOBILE	Android	Chrome	360px*800px	B女神	C、26-35岁	1	1	1	1	0	0	0	0	0	0	0	E、2-4个小时	B、在多数领域，品牌还是熟悉的	4	5	4	4	5	4	5	4	5	4	5	4	5	4	4	5	3	4
oG1lPOrJX94	JekdQ4bM	2024-01-12 15:49:25	2024-01-12 15:52:45	200	数据集市	FFJJJr	你在看短视频的时候注意到品牌了吗？	180.143.66.166	107.8424550	22.3411530	广西壮族自治区	崇左市	MOBILE	Android	WeChat	360px*780px	B女神	C、26-35岁	0	1	1	0	0	0	0	0	1	0	0	D、1-2个小时	C、在某些特定领域，品牌还是熟悉	3	3	4	4	3	5	3	3	5	4	4	5	4	4	3	4	3	2
vw9DOn8rooN	z7AnpQLD	2024-01-12 15:49:51	2024-01-12 15:52:43	172	数据集市	FFJJJr	你在看短视频的时候注意到品牌了吗？	14.23.254.254	113.5766070	23.5119710	广东省	广州市	MOBILE	Android	WeChat	360px*780px	B女神	C、26-35岁	0	0	1	1	0	0	0	0	1	0	0	E、2-4个小时	B、在多数领域，品牌还是熟悉的	4	3	4	5	3	2	2	4	4	4	3	4	5	5	4	5	2	4
boqWyvy5pdk	0eyErPbe	2024-01-12 15:49:08	2024-01-12 15:52:29	201	数据集市	FFJJJr	你在看短视频的时候注意到品牌了吗？	60.10.15.16	116.6751810	38.7637420	河北省	廊坊市	MOBILE	Android	WeChat	360px*800px	B女神	C、26-35岁	1	1	0	0	0	0	0	0	1	0	0	B、21-40分钟	B、在多数领域，品牌还是熟悉的	3	3	4	3	4	4	3	4	5	5	3	4	5	5	5	5	1	1
boqWypE8OVN	RMWZNPXe	2024-01-12 15:49:08	2024-01-12 15:52:19	191	数据集市	FFJJJr	你在看短视频的时候注意到品牌了吗？	39.155.22.255	120.0845070	43.8780800	内蒙古自治区	赤峰市	MOBILE	Android	Chrome	360px*792px	B女神	C、26-35岁	1	1	1	1	1	0	0	0	1	0	0	D、1-2个小时	C、在某些特定领域，品牌还是熟悉	5	5	5	5	5	5	5	5	5	5	5	5	5	5	5	5	1	1
nZ9GaPvopwW	BepOnVAL	2024-01-12 15:48:30	2024-01-12 15:52:12	222	数据集市	FFJJJr	你在看短视频的时候注意到品牌了吗？	114.138.17.254	106.9888790	27.6908530	贵州省	遵义市	MOBILE	Android	Chrome	360px*800px	B女神	B、18-25岁	1	0	0	0	0	0	0	0	0	0	1	D、1-2个小时	C、在某些特定领域，品牌还是熟悉	4	5	4	5	5	5	2	4	3	2	2	3	5	5	4	4	1	2
Q18XWymGbQY	4enb4gNe	2024-01-12 15:48:51	2024-01-12 15:52:11	200	数据集市	FFJJJr	你在看短视频的时候注意到品牌了吗？	171.108.84.71	108.2240780	22.7826780	广西壮族自治区	南宁市	MOBILE	Android	Chrome	393px*873px	A男神	C、26-35岁	1	0	1	1	0	0	0	0	1	0	0	D、1-2个小时	D、我只关心我的喜欢的领域的品牌，其他我不熟悉	5	4	4	5	4	5	5	4	5	4	4	5	5	4	4	4	5	4
Q18XWyvxEPb	leNxEyb7	2024-01-12 15:49:00	2024-01-12 15:52:07	187	数据集市	FFJJJr	你在看短视频的时候注意到品牌了吗？	182.46.165.44	116.0135550	36.4391350	山东省	聊城市	MOBILE	Android	WeChat	360px*792px	B女神	C、26-35岁	1	0	1	1	0	0	0	0	0	0	0	C、41-60分钟	B、在多数领域，品牌还是熟悉的	5	4	4	5	4	5	4	5	4	4	3	4	3	5	4	4	2	2
Q18XW5GwYkG	WMRZgaKM	2024-01-12 15:48:59	2024-01-12 15:51:56	177	数据集市	FFJJJr	你在看短视频的时候注意到品牌了吗？	117.136.38.134	116.4844780	40.0024470	北京市	市辖区	MOBILE	iOS	Apple WebKit	390px*844px	A男神	D、36-45岁	1	1	0	0	0	0	0	0	1	0	0	D、1-2个小时	D、我只关心我的喜欢的领域的品牌，其他我不熟悉	3	3	3	4	3	4	3	3	4	4	3	4	3	3	3	4	4	4
mN9lD8raa2K	KLOdxZ3e	2024-01-12 15:50:07	2024-01-12 15:51:56	109	数据集市	FFJJJr	你在看短视频的时候注意到品牌了吗？	27.198.76.12	116.6444810	35.4236020	山东省	济宁市	MOBILE	iOS	Apple WebKit	414px*896px	B女神	B、18-25岁	1	1	0	0	0	0	0	0	1	0	0	F、4个小时以上	B、在多数领域，品牌还是熟悉的	4	5	5	5	3	2	1	4	3	3	1	3	1	1	3	2	1	2
mN9lD83OXEp	Jekylnz7	2024-01-12 15:48:34	2024-01-12 15:51:55	201	数据集市	FFJJJr	你在看短视频的时候注意到品牌了吗？	223.104.74.131	113.8546040	23.0311130	广东省	东莞市	MOBILE	Android	Chrome	393px*873px	A男神	B、18-25岁	1	1	0	1	0	0	0	0	0	0	0	F、4个小时以上	E、我只对某几个品牌是熟悉的，其他的领域品牌我都不熟悉	5	5	5	5	5	4	3	5	5	5	4	5	4	5	4	5	2	2
mN9lD8O3xaD	pLz55Ej7	2024-01-12 15:49:17	2024-01-12 15:51:46	149	数据集市	FFJJJr	你在看短视频的时候注意到品牌了吗？	39.130.14.11	103.3992340	24.4146500	云南省	红河哈尼族彝族自治州	MOBILE	Android	WeChat	360px*792px	B女神	C、26-35岁	0	0	1	1	0	0	0	0	0	0	1	E、2-4个小时	B、在多数领域，品牌还是熟悉的	4	4	4	5	3	4	2	4	4	5	5	5	2	3	4	4	3	3
mN9lDwJzr3d	p7YzbQmL	2024-01-12 15:49:13	2024-01-12 15:51:45	152	数据集市	FFJJJr	你在看短视频的时候注意到品牌了吗？	112.23.200.178	117.0783810	34.2798540	江苏省	徐州市	MOBILE	iOS	Apple WebKit	428px*926px	B女神	B、18-25岁	1	1	0	0	0	0	0	0	0	0	0	D、1-2个小时	C、在某些特定领域，品牌还是熟悉	2	5	4	5	4	4	3	4	3	4	5	4	5	4	3	3	1	1
mN9lDVp9kDO	9LQZjlQe	2024-01-12 15:47:53	2024-01-12 15:51:36	223	数据集市	FFJJJr	你在看短视频的时候注意到品牌了吗？	112.224.65.45	122.2351818	37.1900431	山东省	威海市	MOBILE	iOS	WeChat	390px*844px	A男神	B、18-25岁	1	0	0	0	0	0	0	0	0	0	0	E、2-4个小时	B、在多数领域，品牌还是熟悉的	3	3	3	3	2	3	4	3	3	3	3	3	3	2	4	2	5	4
boqWy3wg0gy	QL0oQNQ7	2024-01-12 15:48:40	2024-01-12 15:51:33	173	数据集市	FFJJJr	你在看短视频的时候注意到品牌了吗？	106.84.212.86	106.5485537	29.5549125	重庆市	市辖区	MOBILE	Android	Chrome	412px*915px	B女神	B、18-25岁	1	1	1	0	0	0	0	0	1	0	0	F、4个小时以上	C、在某些特定领域，品牌还是熟悉	4	5	4	5	3	4	2	4	5	4	3	4	5	4	5	3	4	4
Q18XWY0aAP4	G7Xvz8we	2024-01-12 15:48:59	2024-01-12 15:50:40	101	数据集市	FFJJJr	你在看短视频的时候注意到品牌了吗？	220.248.177.28	112.0031400	27.7095320	湖南省	娄底市	MOBILE	Android	Chrome	360px*800px	B女神	B、18-25岁	1	0	0	0	0	0	0	0	0	0	0	D、1-2个小时	D、我只关心我的喜欢的领域的品牌，其他我不熟悉	5	4	5	5	4	4	5	4	5	5	4	5	2	5	4	3	4	5
NPQ6W1aAZ2W	DMxzoGaL	2024-01-12 15:48:25	2024-01-12 15:50:23	118	数据集市	FFJJJr	你在看短视频的时候注意到品牌了吗？	117.182.157.205	109.3880250	25.2373000	广西壮族自治区	柳州市	MOBILE	Android	WeChat	360px*800px	B女神	C、26-35岁	1	0	0	0	0	0	0	0	0	0	0	E、2-4个小时	E、我只对某几个品牌是熟悉的，其他的领域品牌我都不熟悉	3	4	5	4	4	5	4	5	4	4	5	5	4	4	5	4	2	1
vw9DbwqaWwW	kM10Xbze	2024-01-12 15:42:30	2024-01-12 15:47:09	279	数据集市	FFJJJr	你在看短视频的时候注意到品牌了吗？	112.96.81.80	113.2234094	22.7901254	广东省	佛山市	MOBILE	iOS	WeChat	390px*844px	B女神	B、18-25岁	1	0	1	0	0	0	0	0	0	0	0	D、1-2个小时	E、我只对某几个品牌是熟悉的，其他的领域品牌我都不熟悉	3	3	3	4	4	4	3	3	4	3	4	3	2	2	4	2	4	4
mN9lDjbWZXK	5LwYOdzM	2024-01-12 15:42:29	2024-01-12 15:47:00	271	数据集市	FFJJJr	你在看短视频的时候注意到品牌了吗？	42.90.51.194	103.7316130	36.1078740	甘肃省	兰州市	MOBILE	Android	WeChat	362px*804px	B女神	B、18-25岁	1	1	1	1	0	0	0	0	0	0	0	D、1-2个小时	B、在多数领域，品牌还是熟悉的	3	2	3	4	2	3	3	3	4	4	4	3	4	3	4	4	5	4
Q18XPyno82A	xebZ5lne	2024-01-12 15:41:29	2024-01-12 15:44:53	204	数据集市	FFJJJr	你在看短视频的时候注意到品牌了吗？	106.84.247.174	106.6030590	29.5382280	重庆市	市辖区	MOBILE	Android	WeChat	360px*803px	A男神	B、18-25岁	1	1	1	0	0	0	0	0	0	0	0	C、41-60分钟	D、我只关心我的喜欢的领域的品牌，其他我不熟悉	4	4	4	4	2	4	4	4	4	4	4	4	4	4	4	4	3	4
nZ9Gzm0NBBR	qM6g4W07	2024-01-12 15:36:17	2024-01-12 15:43:14	417	数据集市	FFJJJr	你在看短视频的时候注意到品牌了吗？	183.210.89.138	119.4098360	32.3868340	江苏省	扬州市	MOBILE	Android	WeChat	360px*804px	A男神	C、26-35岁	1	1	0	1	0	0	0	0	0	0	0	D、1-2个小时	E、我只对某几个品牌是熟悉的，其他的领域品牌我都不熟悉	4	4	4	4	3	4	4	4	4	4	4	4	3	4	4	3	4	3
Q18XPQZxb9G	5LmmZKgL	2024-01-12 15:37:29	2024-01-12 15:42:01	272	数据集市	FFJJJr	你在看短视频的时候注意到品牌了吗？	113.111.50.65	113.3229050	23.1388680	广东省	广州市	MOBILE	Android	WeChat	393px*873px	A男神	D、36-45岁	1	1	0	0	0	0	1	0	0	0	0	C、41-60分钟	C、在某些特定领域，品牌还是熟悉	3	4	4	4	3	4	2	4	4	4	2	4	4	4	4	3	3	4
Q18XPmrwyxQ	oe4DxG8e	2024-01-12 15:37:33	2024-01-12 15:40:50	197	数据集市	FFJJJr	你在看短视频的时候注意到品牌了吗？	39.144.218.113	106.2439710	30.0190170	重庆市	市辖区	MOBILE	Android	Chrome	393px*873px	B女神	B、18-25岁	1	0	1	1	0	0	0	0	0	0	1	E、2-4个小时	E、我只对某几个品牌是熟悉的，其他的领域品牌我都不熟悉	3	2	3	4	4	4	3	3	3	4	3	4	5	4	5	5	3	4
Q18XPmZKdwW	BepKROAL	2024-01-12 15:37:27	2024-01-12 15:40:49	202	数据集市	FFJJJr	你在看短视频的时候注意到品牌了吗？	221.11.20.106	108.9877770	34.2577860	陕西省	西安市	MOBILE	Android	WeChat	360px*803px	A男神	B、18-25岁	1	0	0	0	0	0	0	0	0	0	0	E、2-4个小时	C、在某些特定领域，品牌还是熟悉	3	4	3	4	3	4	3	4	2	2	2	4	3	3	4	3	3	4
Q18XPxY51BY	kM15RoQM	2024-01-12 15:29:41	2024-01-12 15:38:20	519	数据集市	FFJJJr	你在看短视频的时候注意到品牌了吗？	58.19.0.120	114.4075724	30.4970855	湖北省	武汉市	MOBILE	iOS	WeChat	430px*932px	B女神	B、18-25岁	1	0	0	0	0	0	0	0	0	0	0	B、21-40分钟	D、我只关心我的喜欢的领域的品牌，其他我不熟悉	4	4	4	5	4	4	3	4	4	4	4	4	4	4	4	4	2	2
boqWrpNql1N	5Lw5JgqM	2024-01-12 15:33:45	2024-01-12 15:37:25	220	数据集市	FFJJJr	你在看短视频的时候注意到品牌了吗？	14.21.81.83	113.0779655	22.5998380	广东省	江门市	MOBILE	iOS	WeChat	430px*932px	B女神	C、26-35岁	0	0	1	1	0	0	0	0	0	0	1	B、21-40分钟	C、在某些特定领域，品牌还是熟悉	3	4	4	5	2	3	2	3	3	4	4	4	2	2	1	1	1	1
XyAq6apaZvd	z7A30bXe	2024-01-12 15:32:23	2024-01-12 15:36:23	240	数据集市	FFJJJr	你在看短视频的时候注意到品牌了吗？	39.144.54.147	122.0638990	41.0049690	辽宁省	盘锦市	MOBILE	Android	WeChat	360px*796px	B女神	C、26-35岁	1	0	0	0	0	0	0	0	0	0	0	D、1-2个小时	D、我只关心我的喜欢的领域的品牌，其他我不熟悉	3	2	4	3	2	4	2	3	2	3	1	2	1	1	1	2	2	2
g9EoDKNgmpn	2MdXEXbM	2024-01-12 15:31:36	2024-01-12 15:36:10	274	数据集市	FFJJJr	你在看短视频的时候注意到品牌了吗？	117.136.30.134	106.4202670	29.8204160	重庆市	市辖区	MOBILE	Android	WeChat	360px*780px	B女神	C、26-35岁	1	1	1	1	0	0	0	1	1	1	1	F、4个小时以上	C、在某些特定领域，品牌还是熟悉	4	4	4	4	4	4	3	5	4	4	5	4	3	5	4	2	3	4
mN9loAQWzjD	AM96wak7	2024-01-12 15:28:38	2024-01-12 15:35:18	400	数据集市	FFJJJr	你在看短视频的时候注意到品牌了吗？	113.116.220.100	113.8780060	22.7805960	广东省	深圳市	MOBILE	Android	WeChat	393px*873px	B女神	B、18-25岁	1	1	0	0	0	0	0	0	0	0	0	C、41-60分钟	E、我只对某几个品牌是熟悉的，其他的领域品牌我都不熟悉	4	4	4	5	3	3	4	4	4	5	5	4	2	4	4	1	3	1
XyAq6ZaEGkB	qM6PRZ8L	2024-01-12 15:31:12	2024-01-12 15:35:10	238	数据集市	FFJJJr	你在看短视频的时候注意到品牌了吗？	124.65.8.139	116.4175290	39.9475110	北京市	市辖区	MOBILE	Android	WeChat	360px*800px	B女神	C、26-35岁	1	0	0	0	0	0	0	0	0	0	0	A、0-20分钟	E、我只对某几个品牌是熟悉的，其他的领域品牌我都不熟悉	4	3	3	3	2	3	2	3	3	3	3	4	2	3	2	2	2	1
lAO0d8d6pAp	oe4B0K87	2024-01-12 15:29:58	2024-01-12 15:33:22	204	数据集市	FFJJJr	你在看短视频的时候注意到品牌了吗？	223.160.143.113	111.6717520	40.8672360	内蒙古自治区	呼和浩特市	MOBILE	Android	WeChat	393px*873px	B女神	D、36-45岁	1	0	0	1	1	0	0	0	0	0	0	A、0-20分钟	C、在某些特定领域，品牌还是熟悉	5	5	4	5	5	5	4	5	5	5	5	5	5	5	5	5	3	4
[truncated: 23 more columns]
